# Supplementary material for: The proteasome 19S cap and its ubiquitin receptors provide a versatile recognition platform for substrates
Source: Nat Commun. 2020 Jan 24;11:477. doi: 10.1038/s41467-019-13906-8 (PMC6981147; doi:10.1038/s41467-019-13906-8)
Supplement: Supplementary file 4 — Source Data [file 41467_2019_13906_MOESM4_ESM.xlsx]

## Sheet: Figure 2a
		Ub4(K48)-Ub-CP8-35				Average	Standard Error			Ub4(K48)-Ub-CP8-35				Average	Standard Error			Ub4(K48)-Ub-CP8-35					Average	Standard Error			Ub4(K48)-Ub-CP8-35					Average	Standard Error			Ub4(K48)-Ub-CP8-35				Average	Standard Error			Ub4(K48)-Ub-CP8-35				Average	Standard Error
		WT 1	WT 2	WT 3		WT	WT			Rpn1 1	Rpn1 2	Rpn1 3		Rpn1	Rpn1			Rpn10 1	Rpn10 2	Rpn10 3	Rpn10 4		Rpn10	Rpn10			Rpn13 1	Rpn13 2	Rpn13 3	Rpn13 4		Rpn13	Rpn13			TM 1	TM 2	TM 3		TM	TM			No Prot 1	No Prot 2	No Prot 3		No Prot	No Prot
0		108.51	106.1	106.67		107.093	0.419871			104.42	105.383	102.323		104.042	0.521498			106.76	109.39	102.54	104.307		105.749	0.745215			103.16	101.87	100.01	105.141		102.545	0.540074			99.656	100.4	63.8923		87.9828	6.95543			100.93	100.95	104.18		102.02	0.623547
1		88.949	87.716	68.9218		81.8623	3.74124			101.03	97.1611	93.6495		97.2802	1.23057			89.073	84.093	91.373	86.7444		87.8208	0.780508			96.721	104.23	98.935	97.7037		99.3974	0.836655			98.834	101.45	112.008		104.097	2.32491			104.29	96.79	101.89		100.99	1.27671
2		72.733	76.668	51.4591		66.9534	4.52064			99.209	97.8952	99.3417		98.8153	0.266532			68.409	72.837	73.108	63.6226		69.4942	1.11698			106.35	98.299	98.396	98.344		100.347	1.00051			95.684	104.04	100.864		100.196	1.40596			103.32	100.08	109.62		104.34	1.61703
3		64.72	70.761	47.2257		60.9022	4.07444			103.77	102.74	105.305		103.938	0.430203			59.484	64.715	63.452	48.0818		58.9332	1.89245			97.225	96.512	98.576	101.841		98.5385	0.590566			107.53	95.445	111.196		104.724	2.74728			101.38	97.476	97.945		98.9337	0.710508
4		63.774	56.25	33.82		51.2813	5.1943			97.255	96.427	94.3271		96.003	0.503093			53.453	54.741	60.776	47.8923		54.2156	1.32194			96.777	92.009	99.294	96.7678		96.212	0.760922			99.176	98.239	96.5113		97.9754	0.450587			102.98	96.149	94.053		97.7273	1.55603
5		51.154	49.834	31.2917		44.0932	3.70203			97.971	98.4825	94.7337		97.0624	0.677619			56.911	56.094	49.957	43.091		51.5133	1.60387			95.433	97.727	98.994	89.4288		95.3957	1.06055			97.19	95.235	102.606		98.3435	1.27277			104.51	100.22	96.743		100.491	1.29686
6		54.814	48.511	27.1171		43.4807	4.83917			101.23	96.2801	85.5177		94.3426	2.67778			48.468	54.1	42.627	35.826		45.2553	1.95986			98.289	92.724	94.447	97.9992		95.8648	0.681715			96.437	91.323	92.0421		93.2674	0.922807			108.16	103.37	100.06		103.863	1.35749
7		46.738	42.706	28.1754		39.2065	3.25452			92.762	102.226	96.089		97.0258	1.60042			43	45.764	39.254	32.4146		40.1081	1.44534			93.697	92.009	93.43	97.6544		94.1976	0.605177			101.98	97.331	97.3819		98.8976	0.889842			99.273	98.893	99.376		99.1807	0.084798
8		49.135	45.15	27.2935		40.5262	3.87725			94.064	82.0383	90.1257		88.7427	2.04365			43.322	49.54	44.605	28.8768		41.586	2.22166			83.56	94.011	87.088	90.3154		88.7436	1.11642			90.137	96.702	92.7967		93.2119	1.10071			96.425	95.052	103.27		98.249	1.46739
9		39.04	40.619	24.7652		34.8081	2.91105			87.357	90.9211	81.9939		86.7573	1.4979			34.879	45.336	45.42	29.5718		38.8017	1.9742			92.744	90.937	89.84	88.2959		90.4542	0.46797			91.575	97.82	89.9527		93.1159	1.38462			100.18	95.601	98.746		98.1757	0.780724
10		43.709	41.637	25.0004		36.7821	3.41858			85.208	94.8853	83.4847		87.8594	2.04846			38.417	41.703	39.021	24.8969		36.0095	1.8862			86.808	89.579	91.814	92.7781		90.2448	0.663562			95.205	98.309	92.1582		95.2241	1.02514			95.855	102.73	96.8		98.4617	1.24219
11		39.608	39.091	22.8249		33.8413	3.18133			89.831	90.2604	85.3822		88.4912	0.900349			38.498	42.843	42.395	28.4346		38.0427	1.67399			84.344	90.58	83.737	99.1814		89.4606	1.79516			90.616	86.084	90.9394		89.2131	0.904906			95.742	101.23	107.96		101.644	2.03984
12		38.598	44.488	21.355		34.8137	4.00729			93.869	97.3079	95.2758		95.4842	0.576299			34.236	40.706	36.461	26.4131		34.454	1.49875			87.368	90.794	94.148	93.4677		91.4444	0.769785			95.752	94.746	87.631		92.7097	1.47564			108.27	103.47	108.99		106.91	1.00027
13		38.788	39.397	18.8267		32.3372	3.90148			88.073	95.7663	86.1953		90.0115	1.69047			39.221	41.988	30.412	20.4747		33.0239	2.42841			86.08	88.221	90.618	92.7289		89.412	0.721354			95.615	96.074	92.2743		94.6544	0.691329			95.628	101.18	96.915		97.9077	0.968688
14		35.822	39.346	22.7073		32.6251	2.92264			96.343	89.0858	88.3638		91.2642	1.47105			35.281	38.711	37.508	22.6858		33.5464	1.84464			83.392	90.937	91.037	94.9454		90.0778	1.20806			94.999	95.584	84.1486		91.5772	2.14667			96.254	98.573	97.258		97.3617	0.387657
15		37.904	33.796	17.2392		29.6464	3.64651			100.64	94.4449	90.5323		95.2057	1.69888			35.201	40.136	38.556	22.3699		34.0657	2.01604			81.879	82.003	97.379	90.8572		88.0295	1.87947			87.192	100.13	90.417		92.5797	2.24489			99.957	102.78	99.147		100.628	0.635728
16		39.482	33.032	20.3554		30.9565	3.24358			94.26	88.572	78.3346		87.0555	2.69009			32.226	35.291	30.528	21.9277		29.9932	1.43171			82.495	85.434	92.233	88.0989		87.0652	1.03403			90.137	96.004	84.8451		90.3287	1.86065			102.06	101.5	105.5		103.02	0.721973
17		35.822	34.916	19.9438		30.2273	2.97241			94.455	96.9408	84.2979		91.8979	2.23271			27.723	36.36	31.459	19.148		28.6725	1.81705			85.408	87.793	84.216	90.4631		86.97	0.690768			93.219	97.331	79.8535		90.1345	3.04596			100.24	104.75	97.144		100.711	1.27495
18		40.365	36.749	17.8859		31.6666	4.02354			92.892	94.5183	88.7704		92.0602	0.987612			30.618	37.143	32.622	17.0633		29.3616	2.16028			83.224	86.72	82.421	93.2707		86.4089	1.23515			94.177	88.319	87.5149		90.0036	1.21217			97.223	103.33	104.47		101.674	1.29896
19		38.031	28.959	16.71		27.9	3.56663			89.831	86.2962	85.1111		87.0794	0.818498			34.799	37.642	33.669	15.7998		30.4774	2.48171			88.544	83.433	90.678	90.2661		88.2303	0.832269			91.301	90.066	78.8088		86.7253	2.29454			100.75	100.81	108.7		103.42	1.52424
20		32.92	37.207	16.1808		28.7693	3.70355			91.524	88.7922	79.2833		86.5332	2.1418			33.512	35.006	22.501	22.054		28.2683	1.73669			83.896	87.578	90.857	86.2764		87.1519	0.72567			94.931	94.397	84.1486		91.1589	2.02565			98.362	96.287	104.01		99.553	1.33229
21		34.308	32.981	17.4744		28.2545	3.11979			90.678	91.0679	80.6386		87.4615	1.97067			36.648	37.998	23.315	18.2004		29.0404	2.45119			81.767	82.575	80.566	86.5227		82.8577	0.644749			86.028	92.371	85.4255		87.9415	1.28263			105.71	99.259	105.16		103.376	1.1921
22		35.57	31.861	17.298		28.243	3.21946			87.226	92.3159	79.5544		86.3654	2.14138			39.382	32.37	36.345	14.2836		30.5952	2.81175			79.247	78.859	79.967	83.8137		80.4717	0.568698			86.028	96.982	78.4606		87.1569	3.10406			100.93	103.88	97.029		100.613	1.14549
23		32.478	38.073	19.885		30.1453	3.10522			91.59	90.5541	94.8692		92.3378	0.750891			28.688	32.085	35.763	17.3791		28.4788	1.98594			87.144	89.222	85.592	86.8675		87.2064	0.376045			88.904	94.956	74.2816		86.0472	3.54305			107.36	101.41	114.14		107.637	2.12317
24		34.056	35.221	16.1808		28.4859	3.55748			88.464	85.9291	71.4226		81.9386	3.06496			30.216	35.22	31.924	19.0217		29.0954	1.75741			76.727	85.291	75.3	87.8526		81.2926	1.55307			86.85	86.223	81.4787		84.8506	0.97897			106.74	97.384	104.98		103.035	1.65737
25		33.929	32.166	18.5327		28.2092	2.80878			89.05	92.6096	87.5506		89.7367	0.866149			30.618	36.502	25.293	17.7582		27.5428	1.9923			74.655	81.432	81.822	89.0347		81.7359	1.4685			93.561	98.309	79.6794		90.5165	3.22692			109.36	104.75	107.39		107.167	0.771033
26		35.759	35.731	16.3572		29.2824	3.73118			89.571	86.8101	83.7558		86.7123	0.96961			31.904	37.856	33.786	17.3791		30.2313	2.23023			80.871	80.074	83.916	84.7988		82.4149	0.573722			88.22	89.856	76.9515		85.0092	2.34198			112.2	107.81	108.42		109.477	0.792705
27		34.56	28.959	15.5929		26.3706	3.2483			89.766	94.9587	73.8621		86.1956	3.66405			32.226	35.861	22.152	17.5055		26.9361	2.13825			78.351	77.644	89.242	94.2066		84.8609	2.04633			90.411	95.654	79.9696		88.6782	2.66149			106.39	103.88	102.64		104.303	0.636835
28		30.648	33.134	17.8859		27.2226	2.72694			92.892	90.7009	73.8621		85.8183	3.47072			20.969	34.151	29.016	20.8537		26.2474	1.62715			78.463	85.291	82.361	92.7781		84.7233	1.51365			85.549	84.756	78.7508		83.0186	1.23908			105.54	100.54	103.84		103.307	0.847436
29		30.585	29.621	17.7096		25.9719	2.39053			85.077	80.0562	83.7558		82.963	0.867525			24.748	32.299	26.107	15.1681		24.5805	1.77087			76.727	78.716	87.088	82.9271		81.3645	1.15218			86.439	84.337	79.6214		83.4658	1.16377			108.9	106.07	106.19		107.053	0.533462
30		35.822	33.083	16.2396		28.3815	3.53467			79.737	93.5639	73.4556		82.2522	3.42914			30.377	31.159	28.201	12.262		25.4998	2.22836			75.719	83.79	79.608	80.8091		79.9815	0.835389			94.862	86.433	75.1522		85.4824	3.2964			105.82	103.1	109.96		106.293	1.15147
31		36.453	31.606	16.416		28.1583	3.48465			85.338	87.4708	63.833		78.8806	4.3584			25.07	31.23	34.716	21.1064		28.0306	1.52507			78.855	80.217	81.284	88.0004		82.0891	1.01607			89.589	81.473	79.5053		83.5224	1.78171			105.82	98.436	106.47		103.575	1.48755
32		30.901	29.773	14.3581		25.0107	3.08088			83.97	85.5621	81.1807		83.5709	0.739255			25.552	34.935	31.692	17.6318		27.4527	1.90404			69.67	81.574	79.07	79.9717		77.5714	1.34211			90.137	94.257	81.1885		88.5275	2.22709			101.78	104.15	107.79		104.573	1.00909
33		34.308	29.417	15.7105		26.4785	3.21357			86.445	86.443	66.2725		79.7202	3.88201			27.402	34.365	26.224	20.9801		27.2428	1.37697			78.295	74.427	76.916	85.1928		78.7077	1.15255			79.523	94.187	74.2816		82.6639	3.43923			104.74	96.332	102.75		101.274	1.46468
34		32.478	29.824	12.8294		25.0438	3.55363			79.151	85.7823	72.5068		79.1467	2.21258			33.03	39.494	32.855	14.789		30.042	2.65689			71.966	79.001	81.463	90.0198		80.6125	1.86291			89.589	89.437	73.5851		84.2037	3.06543			113.34	101.77	104.58		106.563	2.01153
35		34.623	32.014	17.2392		27.9587	3.12487			81.235	85.8557	75.7596		80.9501	1.6847			29.733	30.731	24.944	15.1681		25.144	1.77854			76.839	75.428	78.711	81.8434		78.2054	0.6933			86.302	92.441	73.5851		84.1094	3.20576			107.99	101.77	101.49		103.75	1.22487
36		31.406	27.788	15.0049		24.733	2.87226			87.617	90.0402	64.6461		80.7678	4.67141			33.995	34.65	27.503	16.8106		28.2396	2.06853			74.263	82.003	82.062	78.7896		79.2794	0.919296			84.522	93.978	71.0313		83.1771	3.8441			102.29	102.92	108.76		104.657	1.18917
37		30.901	26.413	15.1225		24.1455	2.70999			91.394	86.2962	68.9831		82.2244	3.91574			27.321	31.23	27.969	17.1264		25.9116	1.52537			81.263	84.005	73.864	83.8629		80.7487	1.18994			82.81	87.271	79.041		83.0407	1.37329			104	103.1	115.23		107.443	2.25282
38		29.513	26.515	17.1216		24.3832	2.15497			85.208	95.1056	79.2833		86.5323	2.66461			23.623	31.515	31.692	13.6519		25.1205	2.13037			77.455	77.143	85.951	86.6212		81.7926	1.29937			90.959	91.742	69.8705		84.1905	4.13589			106.45	93.314	98.861		99.5417	2.19813
39		34.245	31.097	16.122		27.1547	3.22778			78.956	91.0679	72.6424		80.8888	3.1212			22.979	40.207	31.692	16.6211		27.8748	2.57095			74.599	76.571	79.967	83.3211		78.6145	0.960484			82.125	84.337	68.7097		78.3906	2.81884			102.98	98.299	105.21		102.163	1.17573
40		32.731	27.737	16.122		25.53	2.84053			91.264	85.7089	74.2687		83.7472	2.8886			27.321	35.647	33.902	14.8522		27.9305	2.3568			78.799	77.072	72.907	83.4689		78.0617	1.09289			82.057	81.822	64.3566		76.0785	3.38406			108.22	101.18	110.71		106.703	1.64757
41		31.027	28.602	18.8267		26.1519	2.15288			86.966	84.6812	61.9355		77.8609	4.613			24.025	30.518	25.526	18.8322		24.7253	1.20257			72.022	79.502	79.249	76.8194		76.8981	0.867102			86.371	82.311	73.469		80.717	2.19901			103.49	95.006	107.73		102.075	2.15963
42		31.595	31.657	15.4753		26.2424	3.10823			79.868	80.8638	75.624		78.7853	0.927539			24.829	33.082	25.293	19.0848		25.5722	1.43696			68.886	71.783	83.857	76.7701		75.324	1.63866			77.4	85.455	72.7725		78.5425	2.13932			110.27	97.658	106.42		104.783	2.15449
43		27.431	28.399	14.8285		23.5528	2.52366			81.952	90.1136	68.5765		80.214	3.62441			28.206	32.085	29.481	17.9477		26.9299	1.55048			71.63	70.282	83.318	78.1493		75.8448	1.51292			82.399	89.227	68.8258		80.1506	3.4616			107.42	98.39	101.66		102.49	1.52395
44		32.226	25.344	20.5318		26.0339	1.95918			89.31	87.6176	78.1991		85.0422	1.99548			27	32.085	27.736	14.7258		25.3867	1.86326			65.75	72.712	77.813	80.3165		74.1479	1.60774			77.674	83.709	70.1027		77.1619	2.27254			102.86	98.161	107.56		102.86	1.5665
45		28.503	31.403	15.7105		25.2055	2.78327			78.826	85.7823	68.441		77.6831	2.909			24.507	32.584	31.11	15.6103		25.9528	1.93449			71.742	72.855	74.582	82.139		75.3295	1.1719			85.96	87.132	63.7181		78.9367	4.39756			108.56	105.16	104.07		105.93	0.780648
46		33.929	29.061	13.9465		25.6455	3.47329			83.319	79.1019	68.9831		77.1347	2.45588			28.769	36.075	28.783	20.0956		28.4307	1.63393			69.166	72.14	75.48	75.391		73.0442	0.754134			78.701	91.742	68.7097		79.7176	3.84992			100.53	104.56	111.39		105.493	1.82994
47		35.822	35.12	18.7679		29.9033	3.21664			74.723	87.2505	72.7779		78.2505	2.61824			29.975	27.24	33.902	13.2728		26.0975	2.24408			72.414	83.075	73.505	77.3612		76.5888	1.20421			74.661	80.286	73.353		76.1	1.22791			102.63	105.11	103.95		103.897	0.41362
48		30.207	27.991	14.8285		24.3422	2.77108			75.7	84.9014	70.2028		76.9347	2.47555			22.658	32.299	29.248	17.1264		25.3329	1.69776			75.495	77.215	74.223	85.3406		78.0684	1.25019			81.577	92.511	64.6468		79.5783	4.67974			115.11	108.82	108.53		110.82	1.23936
49		35.002	29.926	16.8276		27.2519	3.12589			86.315	89.8199	74.9464		83.6938	2.59184			29.653	32.014	25.526	10.9354		24.5321	2.36318			61.829	69.71	75.36	74.9477		70.4617	1.5759			81.646	91.672	63.0217		78.7799	4.84621			105.31	103.28	104.98		104.523	0.363109
50		29.197	30.232	16.0632		25.1641	2.63284			82.407	85.195	69.1186		78.9069	2.86358			28.849	25.958	30.179	12.8938		24.4699	1.97901			70.118	68.352	73.984	77.0164		72.3676	0.972645			89.795	86.713	66.0398		80.8493	4.30588			104.91	106.3	103.84		105.017	0.411155
51		30.648	28.297	18.7679		25.9043	2.09703			80.714	92.4628	71.5581		81.5783	3.49302			23.301	32.299	32.041	17.5687		26.3024	1.79221			70.006	77.215	72.01	80.2673		74.8746	1.17675			85.138	76.513	62.151		74.6007	3.87073			103.55	105.11	105.73		104.797	0.374423
52		29.008	28.093	14.4757		23.8589	2.71298			85.989	83.4332	67.8988		79.107	3.26344			24.346	27.454	27.62	13.8414		23.3153	1.62325			66.198	79.287	68.42	71.1057		71.2527	1.42993			71.031	84.896	68.4775		74.8015	2.94494			104	100.58	99.433		101.338	0.791968
53		29.26	29.01	16.5336		24.9345	2.4255			80.584	88.7922	69.1186		79.4983	3.29388			27.241	32.869	30.761	13.2097		26.0202	2.21257			66.366	79.001	71.172	77.0657		73.4012	1.43795			86.028	90.834	64.2405		80.3675	4.72387			106.91	107.58	103.32		105.937	0.763576
54		28.629	28.042	15.5341		24.0684	2.46558			84.035	82.4788	70.3384		78.9507	2.49967			29.653	30.161	20.872	14.7258		23.853	1.85754			71.854	81.36	69.975	77.8537		75.2607	1.31869			79.043	84.617	65.3433		76.3344	3.30607			108.9	108.36	102.12		106.46	1.25608
55		26.926	25.955	13.3586		22.0799	2.52281			79.868	87.0303	64.104		77.0008	3.90967			25.633	27.739	26.922	13.0833		23.3443	1.72385			73.031	73.284	66.445	82.7793		73.8848	1.68048			89.041	84.756	63.8342		79.2104	4.49581			108.56	94.503	106.47		103.178	2.52827
56		24.591	31.301	16.1808		24.0243	2.52533			77.588	88.572	63.0198		76.3932	4.27264			24.829	32.797	22.733	16.4315		24.1976	1.68823			71.854	71.068	75.42	76.3268		73.6672	0.648547			86.645	89.507	60.1776		78.7765	5.39019			106.51	100.9	107.5		104.97	1.18644
57		30.648	27.38	13.5938		23.8739	3.0172			79.933	79.9094	64.9172		74.9199	2.88753			22.095	29.093	28.318	17.316		24.2055	1.38985			71.686	78.644	67.642	74.8492		73.2053	1.16851			76.852	82.102	61.9189		73.6243	3.49051			102.75	96.79	108.48		102.673	1.94846
58		33.298	29.672	12.7706		25.2469	3.65194			80.975	82.2586	67.7633		76.999	2.67467			26.598	35.077	25.526	15.0417		25.5607	2.05288			65.022	72.14	74.463	78.1493		72.4436	1.38297			76.989	79.866	58.5525		71.8025	3.85488			105.14	95.921	107.22		102.76	2.00455
59		25.916	25.904	14.4169		22.079	2.21185			78.63	82.1118	68.1699		76.3039	2.41872			27.562	29.093	24.595	15.3576		24.1519	1.53826			68.942	76.429	73.206	73.0267		72.9009	0.766883			88.631	79.797	66.5041		78.3107	3.71269			109.47	101.13	108.48		106.36	1.51876
60		32.163	27.737	23.8245		27.9082	1.39064			75.96	78.221	58.5473		70.9094	3.58848			23.864	31.729	27.852	15.5471		24.748	1.73089			72.919	75.928	74.283	74.4551		74.3963	0.307707			85.344	83.988	61.7448		77.0256	4.41698			106.22	103.92	101.72		103.953	0.750062
61		29.134	26.413	16.71		24.0857	2.17693			80.454	86.6633	59.7671		75.6281	4.69418			26.035	34.08	24.944	14.9154		24.9936	1.96437			64.238	73.784	72.428	75.391		71.4602	1.2412			87.672	77.771	56.9854		74.1428	5.22058			112.03	104.61	104.64		107.093	1.4251
62		26.737	24.987	17.1804		22.9681	1.69605			72.379	90.3338	61.1224		74.6117	4.91106			29.01	30.304	22.85	16.0525		24.5541	1.63362			67.99	71.926	78.831	79.8732		74.6551	1.41817			75.551	82.102	65.4013		74.3514	2.8049			104.8	104.7	104.01		104.503	0.143385
63		27.494	28.399	15.5929		23.8286	2.38224			78.109	81.3042	64.2395		74.5509	3.0239			27.482	32.014	28.201	17.5687		26.3164	1.5404			66.702	76.714	73.087	72.0909		72.1485	1.03473			82.057	79.517	64.879		75.4843	3.09063			109.07	103.51	108.36		106.98	1.00867
64		21.437	27.278	14.6521		21.1224	2.10628			81.3	84.0939	59.496		74.9633	4.48924			21.854	34.294	32.39	16.6211		26.2898	2.11365			67.43	73.998	76.078	70.6132		72.0298	0.951169			80.687	80.844	54.954		72.1617	4.9675			104.46	99.305	100.01		101.258	0.931681
65		29.891	23.816	18.2975		24.0015	1.93299			76.742	78.0741	65.8659		73.5607	2.23236			25.552	29.093	33.088	14.8522		25.6463	1.95672			73.423	77	73.745	74.0118		74.545	0.413577			83.974	80.425	61.6867		75.3619	3.99176			108.84	103.83	107.62		106.763	0.870851
66		25.979	26.82	15.0049		22.6013	2.19737			79.282	81.3776	61.3934		74.0177	3.66101			31.583	28.594	22.85	9.10333		23.0326	2.49206			62.782	68.924	73.326	71.8446		69.2191	1.16622			80.618	76.024	63.0217		73.2212	3.04229			104.06	103.65	107.16		104.957	0.639708
67		30.585	26.922	15.6517		24.3862	2.59431			77.002	88.7922	66.137		77.3104	3.77692			31.583	30.589	23.199	15.4839		25.2137	1.87188			71.238	69.496	71.71	79.5777		73.0054	1.12094			84.864	77.351	56.6952		72.9701	4.86215			111.52	100.04	110.02		107.193	2.08007
68		27.998	26.617	17.8859		24.167	1.82773			74.332	88.0581	72.1003		78.1634	2.88045			23.221	30.731	31.808	16.7474		25.6269	1.76122			68.27	70.854	74.343	77.8537		72.8302	1.04309			84.385	83.289	62.9636		76.8792	4.02124			109.24	104.33	109.05		107.54	0.927188
69		26.106	26.82	17.4156		23.4472	1.74524			72.574	80.4967	69.5252		74.1986	1.88777			22.256	35.362	18.196	13.2728		22.2717	2.36708			62.445	69.567	69.856	71.3028		68.2927	0.992932			82.193	87.062	58.6686		75.9745	5.06128			101.61	101.41	98.46		100.493	0.587918
70		27.935	31.861	12.8294		24.2085	3.34939			74.137	81.7447	58.0052		71.2956	4.04071			32.146	29.093	23.897	16.8738		25.5024	1.67121			59.869	67.495	79.608	70.8102		69.4456	2.04457			80.618	80.355	59.9455		73.6395	3.95336			108.62	97.201	107.96		104.594	2.13691
71		27.935	28.704	13.4174		23.3521	2.87078			75.049	84.9748	58.2762		72.7667	4.49827			26.196	29.164	30.063	12.5779		24.5002	2.02953			65.638	67.352	74.403	71.9923		69.8463	1.01345			77.742	80.286	58.3203		72.1161	4.005			105.77	101.41	106.47		104.55	0.913917
72		23.456	23.511	16.2984		21.0885	1.3828			73.355	85.3419	64.7817		74.4928	3.44241			23.542	28.808	26.689	14.2836		23.3307	1.60191			64.35	68.924	70.633	72.8297		69.1842	0.899372			84.59	83.01	58.9007		75.5002	4.79909			111.46	95.326	111.39		106.059	3.09828
73		24.844	29.111	14.0053		22.6534	2.59581			69.253	84.9014	71.1516		75.102	2.84649			29.894	31.088	24.013	10.6195		23.9036	2.34512			65.414	70.711	76.198	83.1241		73.8618	1.89594			80.071	79.377	55.3602		71.6027	4.69023			110.67	109.41	108.3		109.46	0.395264
74		31.342	29.01	13.4174		24.5898	3.24854			68.406	83.58	61.5289		71.1716	3.76089			24.668	32.299	23.315	10.8722		22.7886	2.21856			66.254	72.212	76.677	74.6521		72.4488	1.12883			81.029	81.264	59.1329		73.8086	4.2367			109.01	99.67	108.19		105.623	1.724
75		24.528	29.824	15.3577		23.2366	2.43971			73.486	78.4412	66.9501		72.9591	1.92121			27.643	26.884	25.875	13.6519		23.5135	1.65354			60.037	70.282	72.189	69.5788		68.0217	1.35904			83.015	77.072	55.4183		71.8351	4.84153			107.36	98.39	108.88		104.877	1.8896
76		26.926	26.413	19.2383		24.1924	1.43269			70.881	83.7268	69.2541		74.6206	2.64267			27.723	30.09	23.897	10.9986		23.1771	2.12764			60.653	68.638	72.548	70.958		68.1992	1.3202			73.839	79.797	57.7399		70.4586	3.80349			103.89	99.122	112.83		105.281	2.31967
77		29.197	24.173	13.1822		22.1841	2.73019			76.025	91.2882	67.0857		78.1329	4.07939			21.532	33.367	29.83	16.4315		25.2901	1.92811			63.566	67.995	75.121	72.5834		69.8164	1.27623			74.387	81.753	59.249		71.7963	3.8245			106.05	102	115.8		107.95	2.36449
78		32.163	28.704	14.0641		24.977	3.2026			78.956	79.5424	55.7012		71.3998	4.53287			28.366	29.734	23.315	15.4839		24.2247	1.61201			62.389	73.998	67.163	70.8595		68.6024	1.24904			78.359	82.521	51.4135		70.7645	5.62906			107.59	100.45	103.73		103.923	1.19131
79		27.746	24.274	15.7692		22.5964	2.05403			71.141	73.3758	63.1553		69.224	1.79105			24.346	31.088	27.271	16.8106		24.8789	1.51146			63.006	72.783	71.411	76.4253		70.9063	1.419			76.921	81.753	61.5126		73.3955	3.52358			106.68	101	117.35		108.343	2.76698
80		28.945	23.765	15.5341		22.748	2.25435			76.221	81.1574	60.5802		72.6529	3.58087			28.125	31.871	27.736	12.4516		25.0459	2.15018			63.566	66.78	70.574	72.7312		68.4128	1.01527			79.043	82.451	64.5888		75.3609	3.1611			100.81	99.625	106.76		102.398	1.2745
81		26.8	25.649	16.0044		22.8178	1.97618			70.23	89.9668	69.3897		76.5288	3.88173			25.713	39.138	26.107	15.0417		26.4999	2.46554			68.886	71.068	71.052	75.8343		71.7101	0.733566			70.826	91.812	55.8826		72.8402	6.01639			104.97	102.96	106.93		104.953	0.661684
82		26.106	28.755	15.9456		23.6022	2.25393			75.57	82.1118	63.2908		73.6575	3.18503			27.964	35.149	22.035	15.4207		25.1422	2.10287			59.757	72.926	68.779	74.8492		69.0778	1.67757			80.755	78.399	53.9092		71.0211	4.95535			110.49	101.77	105.9		106.053	1.45401
83		25.79	24.376	12.8294		20.9985	2.36995			64.564	82.2586	59.0894		68.6373	4.03659			23.542	31.088	18.778	14.2836		21.9229	1.79623			63.734	69.996	76.557	70.2191		70.1265	1.30895			78.564	80.705	60.0035		73.0908	3.7948			99.558	108.04	109.05		105.549	1.73772
84		20.364	26.617	13.5938		20.1916	2.17111			73.29	79.3955	64.3751		72.3535	2.51797			27.241	29.449	24.246	10.9354		22.9678	2.07505			56.117	67.209	68.898	72.4849		66.1772	1.76459			78.77	79.168	55.7665		71.2348	4.46581			108.56	106.62	110.59		108.59	0.661723
85		26.673	25.445	17.0628		23.0603	1.74338			76.677	84.0205	57.192		72.6298	4.62152			27.16	31.301	29.946	6.45001		23.7143	2.90947			65.246	65.636	74.642	77.2134		70.6844	1.53673			77.879	78.469	50.3107		68.8862	5.3632			115.22	104.88	117		112.367	2.18148
86		25.033	25.955	13.7114		21.5665	2.27277			72.965	89.3061	69.9318		77.401	3.47369			23.14	27.739	17.382	15.7998		21.0152	1.37026			62.894	73.784	72.369	68.4952		69.3856	1.21775			78.975	77.351	56.6371		70.9877	4.15148			104.46	106.99	110.02		107.157	0.927915
87		27.935	24.631	13.8877		22.1512	2.4482			77.002	85.6355	56.5144		73.0506	4.98576			28.688	35.505	29.714	13.2097		26.7792	2.38279			61.829	72.283	69.197	72.7312		69.01	1.25964			78.153	76.653	55.8246		70.2102	4.16029			104.86	104.79	102.64		104.097	0.420665
88		26.673	23.103	14.2405		21.3388	2.13374			71.206	83.58	60.9868		71.9243	3.77123			28.769	30.66	25.526	13.4623		24.6043	1.93115			59.701	70.21	70.933	67.7564		67.1501	1.2872			72.949	79.587	56.5211		69.6857	3.95806			108.62	103.15	102.24		104.67	1.15031
89		28.188	23.612	14.2405		22.0135	2.36994			77.133	79.6158	65.0527		73.9338	2.59694			26.437	34.151	24.478	14.6627		24.9322	2.00479			62.333	65.636	66.505	70.8595		66.3334	0.878022			73.428	84.058	55.8826		71.1229	4.74281			108.16	100.04	101.66		103.287	1.43249
90		23.897	24.173	13.8289		20.633	1.96469			72.9	83.2863	66.0014		74.0626	2.9003			27.964	31.871	28.55	13.1465		25.3829	2.08426			62.277		70.454	75.2432		69.3247	2.18548			70.894	80.635	58.7847		70.1046	3.64885			111.92	105.61	104.93		107.487	1.2848

## Sheet: Figure 2b
		Ub8(K48)-Ub-CP8-35				Average	Standard Error			Ub8(K48)-Ub-CP8-35				Average	Standard Error			Ub8(K48)-Ub-CP8-35				Average	Standard Error			Ub8(K48)-Ub-CP8-35				Average	Standard Error			Ub8(K48)-Ub-CP8-35					Average	Standard Error			Ub8(K48)-Ub-CP8-35				Average	Standard Error
		WT 1	WT 2	WT 3		WT	WT			Rpn1 1	Rpn1 2	Rpn1 3		Rpn1	Rpn1			Rpn10 1	Rpn10 2	Rpn10 3		Rpn10	Rpn10			Rpn13 1	Rpn13 2	Rpn13 3		Rpn13	Rpn13			TM 1	TM 2	TM 3	TM 4		TM	TM			No Prot 1	No Prot 2	No Prot 3		No Prot	No Prot
0		107.36	106.65	109.384		107.798	0.472959			103.962	103.506	101.432		102.967	0.449471			109.66	103.38	103.536		105.525	1.19387			100.99	100.45	99.5007		100.314	0.251314			107.41	104.54	84.3845	93.9489		97.5708	2.63145			96.267	100.64	100.56		99.1557	0.833993
1		85.401	85.532	75.3233		82.0854	1.95219			98.6579	103.841	100.671		101.057	0.870978			91.491	92.587	94.0575		92.7118	0.429268			106.64	99.69	107.305		104.545	1.40595			98.686	99.061	103.682	95.3601		99.1972	0.855287			100.63	96.618	98.731		98.6597	0.668984
2		70.221	85.532	63.8321		73.195	3.71716			104.341	102.502	99.148		101.997	0.877748			79.725	74.279	73.1053		75.7031	1.17739			94.488	96.891	89.5866		93.6552	1.24091			98.886	99.009	100.523	106.045		101.116	0.842373			100.3	102.82	97.327		100.149	0.916537
3		64.048	67.765	47.0372		59.6167	3.68386			100.079	99.4909	98.6911		99.4203	0.232176			67.539	71.416	60.6337		66.5296	1.82052			97.435	90.062	98.7625		95.4198	1.56241			94.049	99.483	99.1904	102.114		98.7091	0.843349			98.794	102.77	97.538		99.7007	0.910433
4		61.011	60.915	48.1569		56.6943	2.46459			89.091	102.614	95.7974		95.8341	2.25386			54.302	61.695	65.1235		60.3735	1.84348			92.47	92.48	101.188		95.3794	1.67687			97.589	98.06	98.4008	97.0737		97.7809	0.14427			96.185	102.62	93.398		97.401	1.57658
5		53.32	52.924	39.2586		48.5009	2.66884			97.7107	92.6871	89.7055		93.3678	1.3486			60.605	53.525	46.7903		53.6401	2.30269			94.085	99.054	80.9381		91.359	3.12018			97.191	97.955	99.2891	95.5617		97.4992	0.388923			94.066	102.62	95.784		97.49	1.50833
6		44.667	54.993	40.7907		46.8169	2.44706			92.6904	88.3371	90.467		90.4982	0.725609			59.555	54.42	44.0465		52.6738	2.63344			94.125	92.437	96.9695		94.5105	0.763565			89.063	98.008	98.2527	91.328		94.1629	1.16866			100.59	104.5	100.13		101.74	0.800423
7		46.489	50.141	34.0139		43.548	2.81876			94.1113	96.1448	88.3348		92.8636	1.35057			54.932	50.782	46.1667		50.6269	1.46157			90.21	92.437	91.8015		91.4828	0.382395			98.038	91.369	96.1305	101.61		96.7868	1.06664			99.242	104.86	104.63		102.911	1.05975
8		41.479	43.148	32.4228		39.0166	1.92369			93.6377	87.6679	83.9181		88.4079	1.63394			40.54	46.071	40.3051		42.3054	1.08775			98.363	87.9	86.8444		91.0358	2.12249			93.401	99.325	88.1353	103.928		96.1974	1.72219			97.979	94.787	103.43		98.732	1.45681
9		40.518	44.932	35.7228		40.3909	1.5353			97.0477	93.0217	87.5733		92.5476	1.58498			52.516	44.58	39.0579		45.3846	2.25501			93.52	88.705	80.7271		87.6507	2.15375			90.41	96.48	96.5747	97.2753		95.185	0.800761			101.36	93.211	96.556		97.0423	1.3654
10		41.682	37.654	29.4763		36.2708	2.0731			98.0896	84.8794	77.6739		86.881	3.45133			51.571	46.846	36.4389		44.952	2.58061			91.905	89.299	84.6295		88.6112	1.22873			96.991	98.429	89.3198	95.3601		95.025	1.00118			97.897	99.619	107.57		101.695	1.71998
11		38.14	43.862	27.4727		36.4916	2.77269			90.796	82.5371	84.375		85.9027	1.4454			43.587	48.158	34.3187		42.0212	2.35042			90.452	85.016	79.1451		84.871	1.88495			92.903	104.54	90.6524	86.0863		93.5454	1.96481			99.895	101.04	99.573		100.169	0.257005
12		36.774	42.791	23.8191		34.4614	3.23169			86.1546	86.9987	77.6739		83.6091	1.71909			46.003	45.892	31.0761		40.9904	2.86206			88.999	85.27	90.9577		88.4089	0.963135			90.011	103.49	82.5584	98.2834		93.5857	2.30281			103.48	99.263	101.68		101.474	0.705337
13		35.306	39.795	26.2352		33.7787	2.30257			85.7757	90.6794	82.5475		86.3342	1.36488			39.91	44.997	30.4525		38.4532	2.46029			83.631	82.471	88.6374		84.9131	1.09234			90.061	94.53	87.6912	89.312		90.3985	0.731628			102.95	102.57	99.082		101.534	0.710659
14		41.328	44.29	24.762		36.7933	3.50806			87.7649	92.7986	79.9584		86.8406	2.15661			42.431	43.387	37.8108		41.2096	0.994009			84.801	84.804	82.942		84.1823	0.358051			93.301	98.956	82.4104	88.9087		90.894	1.74823			104.3	96.313	98.24		99.6177	1.38931
15		34.648	37.155	27.1191		32.974	1.74105			90.7013	88.114	84.375		87.7301	1.06018			47.684	41.181	34.0693		40.9781	2.26987			91.381	82.853	83.7858		86.0066	1.55923			87.318	96.111	83.4962	89.816		89.1853	1.32458			98.427	99.772	104.2		100.8	1.00686
16		36.419	32.374	25.8816		31.5582	1.77195			93.5429	89.1179	85.898		89.5196	1.27942			52.621	40.346	30.702		41.223	3.66193			88.999	84.295	84.735		86.0097	0.866057			95.994	84.678	81.0285	97.981		89.9204	2.08372			99.895	100.48	94.731		98.3687	1.05462
17		33.029	40.58	24.2316		32.6135	2.72737			81.8921	90.4563	83.9181		85.4222	1.49195			47.053	38.318	25.8381		37.0697	3.55414			82.501	85.016	80.8326		82.7832	0.701973			89.412	105.49	80.8804	98.3842		93.5417	2.6754			100.34	95.398	108.49		101.409	2.20373
18		39.051	38.011	25.2923		34.1181	2.55367			79.524	80.0833	83.1567		80.9213	0.651981			43.271	43.387	28.3324		38.3301	2.88617			82.097	83.234	84.735		83.3553	0.441059			92.254	91.949	81.9662	96.5697		90.6847	1.54587			102.1	103.69	97.398		101.063	1.09058
19		35.762	41.721	24.8209		34.1013	2.85719			87.2913	82.7602	79.9584		83.3366	1.23342			36.968	39.63	25.5886		34.0622	2.48602			83.994	80.859	83.0475		82.6335	0.535993			97.29	92.212	73.0827	97.5777		90.0406	2.8927			93.21	98.195	105.96		99.1217	2.14177
20		34.699	39.438	26.1763		33.4378	2.24008			92.0274	79.191	78.5877		83.2687	2.53042			36.443	39.63	32.5727		36.2152	1.17805			83.591	79.29	83.0475		81.9762	0.780701			93.451	92.318	82.0156	105.34		93.281	2.38605			101.85	98.195	100.63		100.225	0.620284
21		32.827	37.797	23.1709		31.265	2.47904			81.8921	83.4294	72.9527		79.4247	1.88581			32.241	44.819	22.4707		33.1769	3.7345			83.994	76.321	81.8873		80.7341	1.32145			87.667	95.531	77.6725	88.4047		87.3188	1.83594			102.14	108.98	99.222		103.447	1.66955
22		37.33	36.084	16.4529		29.9556	3.90343			88.7121	92.6871	72.9527		84.784	3.47906			39.805	37.245	27.0852		34.7117	2.24255			87.021	78.527	79.8834		81.8105	1.52105			97.589	101.54	77.4257	93.8481		92.6007	2.64823			102.75	100.64	105.4		102.93	0.795033
23		35.711	35.014	22.228		30.9843	2.5304			76.9665	84.4333	77.5216		79.6405	1.38665			44.637	39.511	24.8403		36.3294	3.42489			83.712	74.71	72.395		76.939	1.9929			88.465	95.531	78.5609	99.0898		90.4117	2.26269			97.123	99.772	101.75		99.5483	0.773865
24		32.321	35.656	19.0458		29.0076	2.92895			81.6079	85.6602	74.171		80.4797	1.94236			39.805	39.63	28.7065		36.0472	2.11926			80.685	75.473	85.0514		80.4031	1.59847			89.712	89.789	72.293	91.4288		85.8057	2.2608			104.26	99.772	100.49		101.507	0.803586
25		29.082	33.872	22.9351		28.6297	1.82748			81.229	85.7717	78.4354		81.8121	1.23425			44.952	39.75	28.4571		37.7197	2.81093			78.909	78.781	83.7858		80.4919	0.951091			90.11	99.746	75.8958	83.163		87.2287	2.54112			100.22	102.42	100.35		100.997	0.411452
26		36.925	34.372	22.6994		31.3321	2.52811			85.0179	86.1064	75.0848		82.0697	2.0245			42.116	41.777	22.2213		35.3714	3.79653			81.129	68.306	79.0396		76.1582	2.29333			93.75	94.688	77.4257	92.9408		89.7011	2.05367			99.079	108.98	96.275		101.445	2.2249
27		33.08	40.009	20.7548		31.2813	3.25078			82.6499	75.3987	76.1509		78.0665	1.32904			38.754	37.603	27.7088		34.6886	2.02401			83.026	71.614	84.8405		79.8268	2.39005			87.867	100.27	73.7736	94.1505		89.0153	2.83823			105.85	102.21	112.35		106.803	1.71226
28		36.419	33.658	18.9869		29.688	3.12322			82.5552	82.2025	74.9325		79.8967	1.43424			39.279	42.851	26.5864		36.2388	2.8493			78.909	74.158	77.3521		76.8064	0.807354			85.872	92.423	78.4128	85.3807		85.5221	1.43111			101.48	100.64	105.75		102.623	0.913384
29		31.056	30.447	21.9333		27.8121	1.70009			81.9868	79.191	69.4498		76.8759	2.19378			30.56	37.782	21.2236		29.8552	2.76723			80.362	72.928	72.2896		75.1932	1.4959			87.219	95.847	80.2389	94.5537		89.4646	1.80734			107.39	99.619	104.91		103.973	1.32311
30		31.562	30.376	23.5834		28.5071	1.43504			77.156	83.4294	60.0073		73.5309	4.04152			38.544	39.392	19.3529		32.4296	3.77758			81.653	72.759	67.1216		73.8445	2.44209			86.77	101.06	77.179	93.0416		89.5127	2.52255			100.87	103.13	100.63		101.543	0.459775
31		30.55	31.09	18.2797		26.6399	2.41505			79.2399	79.6371	73.7141		77.5304	1.10364			37.599	40.883	22.346		33.6093	3.29719			86.86	73.989	79.2506		80.0332	2.15703			90.36	94.056	78.018	94.6545		89.2721	1.93485			106.91	98.907	100.13		101.982	1.43702
32		29.942	34.871	19.3405		28.0512	2.64535			81.1343	74.0602	65.6423		73.6123	2.58523			30.14	39.272	21.0989		30.1703	3.02887			78.505	73.692	73.1333		75.1101	0.984433			88.315	97.375	81.8182	92.2352		89.9358	1.64033			104.09	99.263	106.31		103.221	1.20099
33		31.713	29.092	20.8137		27.2062	1.89637			81.1343	79.7487	66.5561		75.813	2.6822			46.843	39.094	23.5932		36.5101	3.94611			77.657	69.536	72.7115		73.3015	1.36417			91.905	94.688	72.1943	89.5136		87.0752	2.53586			105.28	100.79	98.591		101.554	1.13642
34		33.991	30.804	21.2262		28.6737	2.21456			82.4604	76.6256	62.901		73.9957	3.34715			38.019	37.006	22.0966		32.3739	2.97159			81.169	70.341	67.5434		73.0178	2.39879			86.57	94.056	79.3011	93.2432		88.2926	1.71719			95.819	99.11	101.54		98.823	0.957093
35		31.612	27.665	19.4583		26.2451	2.06667			83.976	82.6487	73.8664		80.1637	1.83127			45.162	35.336	20.9742		33.8241	4.05487			77.375	71.911	73.0279		74.1046	0.962253			95.745	92.476	76.2906	91.6304		89.0355	2.16997			101.61	100.03	100.77		100.803	0.263509
36		29.335	27.451	24.1137		26.9666	0.881376			77.5349	87.5563	63.2056		76.0989	4.07958			42.851	37.245	21.2236		33.7732	3.74131			80.362	70.384	71.8677		74.2046	1.79462			89.113	98.008	74.5139	84.9775		86.6531	2.43735			101.36	100.28	105.26		102.3	0.873232
37		31.056	30.661	17.1601		26.2924	2.63708			84.2602	81.9794	70.3636		78.8677	2.48419			45.688	35.754	21.8472		34.4297	3.99182			73.137	74.667	68.1763		71.9934	1.13104			86.371	91.791	75.0074	85.4815		84.6627	1.75372			96.145	101.76	97.468		98.4577	0.97847
38		34.244	33.944	20.0476		29.4119	2.70369			71.0938	77.6294	67.7745		72.1659	1.67139			32.136	36.171	21.7224		30.0098	2.48508			77.859	68.221	71.2349		72.4383	1.64347			86.371	96.585	75.5503	89.5136		87.005	2.18747			106.46	102.98	100.84		103.427	0.9455
39		26.805	38.082	21.6976		28.8615	2.79452			77.3454	85.1025	72.8004		78.4161	2.07352			36.653	37.066	28.8312		34.1834	1.54657			78.626	72.08	74.9263		75.2108	1.09409			85.424	93.319	69.6773	90.9248		84.8363	2.65819			99.691	103.89	96.696		100.092	1.20458
40		27.918	26.166	21.3441		25.1427	1.13478			69.294	84.4333	77.0647		76.9307	2.5235			34.552	35.217	18.854		29.541	3.08706			70.957	69.705	65.645		68.769	0.925649			91.606	91.211	70.0721	79.3325		83.0554	2.59025			96.471	100.53	102.17		99.7237	0.977939
41		29.032	33.087	18.8101		26.9764	2.45236			88.5227	77.6294	59.7027		75.2849	4.85078			33.291	37.245	24.5909		31.709	2.1579			76.527	69.748	73.2388		73.1713	1.13			79.739	86.786	73.4281	80.4414		80.0986	1.36522			104.91	106.33	98.17		103.137	1.45315
42		32.877	27.308	26.2352		28.8067	1.18851			77.9138	82.9833	63.8147		74.9039	3.3108			36.443	32.653	30.3278		33.1413	1.0289			78.182	66.524	66.2778		70.3279	2.26764			88.714	96.743	67.5058	88.3039		85.3167	3.12335			102.63	100.38	105.54		102.85	0.862342
43		33.282	33.516	15.3333		27.3771	3.47697			77.0613	75.6217	65.6423		72.7751	2.07299			30.35	37.483	27.0852		31.6394	1.77249			73.016	66.27	55.4144		64.9001	2.96013			89.662	93.635	71.7501	84.8767		84.9809	2.37991			104.95	101.55	101.4		102.633	0.669231
44		30.094	33.658	19.753		27.835	2.40751			79.4293	80.9756	60.0073		73.4707	3.8951			33.186	39.392	20.8494		31.1425	3.14623			82.824	72.123	64.5903		73.1791	3.0542			89.163	89.999	68.3941	86.7919		83.587	2.55482			101.28	105.62	111.78		106.227	1.75874
45		28.576	26.38	15.5101		23.4887	2.33213			82.1763	86.8871	75.8463		81.6366	1.84672			38.964	36.231	20.1011		31.7654	3.39784			74.509	70.638	70.7075		71.9515	0.738374			93.501	90.105	74.1684	91.328		87.2756	2.21256			94.922	105.87	94.801		98.531	2.11868
46		28.728	26.88	21.6976		25.7685	1.21486			72.9882	75.9564	64.1193		71.0213	2.05292			34.972	35.992	22.7202		31.2281	2.46189			77.819	67.373	65.3286		70.1735	2.23321			88.615	97.323	78.1167	83.4654		86.88	2.0439			100.79	101.86	107.92		103.523	1.28168
47		30.398	30.947	18.1619		26.5023	2.40941			70.6201	72.0525	70.2113		70.9613	0.32229			37.494	37.066	18.9787		31.1796	3.52281			75.074	65.295	73.6607		71.3432	1.76179			84.975	94.109	72.4411	92.1344		85.9149	2.45057			101.12	100.13	103.92		101.723	0.655238
48		25.135	29.734	20.1655		25.0115	1.59515			77.3454	77.0717	66.2515		73.5562	2.10918			31.716	36.768	18.1057		28.8632	3.21756			75.437	68.433	66.9106		70.2602	1.5158			86.122	92.212	68.0486	87.2959		83.4196	2.64536			105.68	100.38	107.01		104.357	1.16917
49		29.386	32.303	24.9977		28.8956	1.22576			77.9138	72.2756	64.7285		71.6393	2.2052			40.33	35.635	17.8563		31.2738	3.95155			73.016	72.632	71.0239		72.224	0.352283			79.291	92.001	68.4435	90.1184		82.4635	2.72407			98.794	97.585	101.33		99.2363	0.637094
50		31.157	29.52	15.8047		25.4939	2.81031			75.7351	73.0564	59.7027		69.4981	2.86271			34.867	34.024	26.0875		31.6595	1.61462			78.061	67.882	73.5552		73.1661	1.70022			90.759	90.632	72.8359	99.2914		88.3796	2.78167			97.938	107.55	98.731		101.406	1.77844
51		27.868	31.446	19.8708		26.3949	1.97551			82.6499	78.9679	60.0073		73.875	4.05003			39.49	36.589	25.5886		33.8892	2.44446			77.778	67.33	65.8559		70.3213	2.16654			84.875	93.635	71.1579	93.7473		85.8538	2.6606			96.919	96.72	98.17		97.2697	0.262012
52		34.041	28.307	20.578		27.642	2.25203			73.4618	72.3871	58.9412		68.2634	2.69704			34.237	36.41	25.3392		31.9954	1.95531			71.563	63.047	73.3443		69.3181	1.83449			88.216	92.844	65.5316	81.651		82.0607	2.98449			100.14	108.27	96.906		101.772	1.95171
53		25.338	29.377	22.9941		25.903	1.07625			71.7568	80.8641	63.3579		71.9929	2.9185			32.451	37.245	22.5955		30.7638	2.48969			75.801	65.634	70.0747		70.5032	1.69901			89.313	87.734	67.1109	89.5136		83.4179	2.7251			101.97	107.3	105.89		105.053	0.920582
54		28.526	26.951	20.1655		25.2142	1.48088			75.0721	71.4948	55.1337		67.2336	3.54344			34.447	34.024	24.8403		31.1038	1.80947			76.447	65.167	62.059		67.891	2.52364			84.775	90.21	65.2355	90.7232		82.7359	2.99333			98.916	95.194	111.43		101.847	2.83517
55		28.323	34.229	23.053		28.535	1.86367			74.9774	67.9256	64.7285		69.2105	1.74795			35.498	34.561	17.981		29.3467	3.2847			78.424	70.341	65.8559		71.5403	2.1231			95.047	89.367	73.4281	82.155		84.9993	2.33637			98.631	98.246	101.4		99.4257	0.573542
56		30.094	30.376	17.2779		25.916	2.49403			75.1668	67.591	63.3579		68.7052	1.99427			33.607	35.336	23.5932		30.8454	2.11327			72.33	63.768	67.5434		67.8805	1.43031			85.972	92.792	72.9346	85.6831		84.3454	2.07157			102.5	100.59	100.27		101.12	0.401926
57		30.701	32.303	20.7548		27.9196	2.08547			77.7243	73.7256	59.2458		70.2319	3.24069			31.506	34.203	22.8449		29.518	1.9781			72.491	62.241	69.8638		68.1986	1.77468			90.011	92.634	68.7396	92.5376		85.9806	2.88949			104.13	103.54	106.87		104.847	0.592306
58		30.398	31.874	24.1137		28.7952	1.37364			74.0301	68.0371	55.1337		65.7337	3.21884			28.249	31.818	21.3483		27.1384	1.77416			69.625	62.071	63.6411		65.1124	1.32871			95.495	94.109	65.1862	87.5983		85.5971	3.50901			102.95	104.4	104.13		103.827	0.257042
59		25.844	29.163	16.8654		23.9575	2.12071			67.0207	71.1602	60.1596		66.1135	1.85205			33.817	33.547	22.4707		29.9449	2.15808			70.917	64.658	72.7115		69.4288	1.40932			93.8	92.16	73.9217	85.4815		86.3408	2.25682			99.813	100.89	106.8		102.501	1.25393
60		30.499	28.664	18.5744		25.9125	2.14028			78.7663	72.4987	65.3377		72.2009	2.23974			27.198	34.621	21.2236		27.6809	2.23725			73.823	67.839	70.6021		70.7547	0.998306			82.282	87.945	70.3189	82.0542		80.65	1.85171			98.142	100.23	106.38		101.584	1.42755
61		26.097	23.812	21.2851		23.7314	0.802316			69.3888	70.6025	59.0935		66.3616	2.10785			32.031	31.162	16.7338		26.6423	2.86399			72.814	64.828	60.266		65.9693	2.11712			90.41	89.631	71.8488	92.6384		86.1321	2.40176			103.93	107.96	102.03		104.64	1.00936
62		30.246	33.658	21.3441		28.416	2.11922			71.1885	70.0448	60.3119		67.1817	1.99229			38.439	37.662	17.6068		31.2359	3.93652			68.576	67.245	62.3754		66.0655	1.08808			82.133	91.053	66.7161	92.84		83.1855	2.98418			98.509	106.03	106.59		103.71	1.5042
63		30.701	29.734	16.9244		25.7865	2.56334			74.7879	77.2948	68.9929		73.6919	1.41937			26.988	35.575	25.5886		29.3839	1.80238			72.208	69.96	68.5981		70.2554	0.607655			95.396	91.843	62.1756	85.1791		83.6484	3.73212			99.609	98.398	102.31		100.106	0.667578
64		26.097	27.236	20.9316		24.7549	1.1199			68.5363	72.4987	61.9872		67.674	1.76951			33.922	37.483	18.6046		30.0032	3.3436			74.63	66.482	69.1255		70.0792	1.38562			87.268	89.999	67.0616	89.9168		83.5613	2.76818			101.16	103.99	99.643		101.598	0.735434
65		30.044	36.798	24.0548		30.2989	2.12514			75.451	65.9179	66.2515		69.2068	1.8034			28.669	37.364	18.854		28.2957	3.08688			64.903	66.482	63.6411		65.0087	0.47447			93.052	94.267	67.6538	92.7392		86.928	3.21659			94.066	101.55	101.75		99.122	1.45992
66		21.34	31.018	18.5155		23.6245	2.18562			71.2832	74.0602	59.5504		68.2979	2.56726			32.556	38.139	18.4798		29.7249	3.37691			68.858	65.252	71.7622		68.6241	1.08714			88.515	89.789	73.7736	87.9007		84.9946	1.88047			105.48	106.59	109.82		107.297	0.751549
67		29.487	27.736	18.1619		25.1283	2.0321			66.5471	78.5217	54.3722		66.4804	4.02496			29.72	33.667	23.9673		29.1181	1.62592			73.339	67.076	65.4341		68.6164	1.39051			84.227	85.785	67.3084	83.667		80.2468	2.16802			96.878	103.33	99.854		100.021	1.07641
68		28.981	30.447	20.8726		26.7669	1.71898			70.8096	71.941	68.6883		70.4796	0.550419			27.829	35.814	17.8563		27.1664	2.99906			69.827	65.676	66.9106		67.4712	0.710508			85.773	91.527	67.2096	84.4734		82.2458	2.62055			101.61	98.551	103.22		101.127	0.790559
69		29.285	26.38	19.1047		24.9232	1.74805			74.5038	74.9525	64.5762		71.3442	1.95517			32.031	32.593	22.2213		28.9484	1.94421			73.46	62.707	69.6528		68.6066	1.81744			87.966	91.843	67.5551	89.7152		84.2698	2.81383			102.95	101.5	100.84		101.763	0.359789
70		29.082	28.164	14.5083		23.9181	2.72069			71.2832	73.8371	59.855		68.3251	2.48189			30.98	33.011	18.6046		27.5319	2.59922			70.392	66.524	61.3207		66.0789	1.51733			86.421	85.837	68.4435	87.3967		82.0245	2.26922			101.97	104.86	109.12		105.317	1.19894
71		29.285	26.737	22.5816		26.2012	1.12789			67.8732	73.0564	57.8751		66.2682	2.57228			28.984	33.667	26.4616		29.7042	1.21876			71.159	60.926	70.6021		67.5624	1.918			89.013	88.366	65.7784	92.6384		83.949	3.06469			100.02	106.89	102.24		103.05	1.16863
72		26.603	31.018	20.6958		26.1056	1.72634			72.9882	66.8102	64.1193		67.9726	1.51575			41.065	31.579	21.2236		31.2892	3.30796			71.442	58.466	63.852		64.5867	2.17304			91.756	93.74	64.4952	82.2558		83.0618	3.33848			94.84	99.721	111.92		102.16	2.93247
73		25.945	28.307	18.1619		24.138	1.76949			57.9274	63.1295	56.9613		59.3394	1.10589			30.14	33.07	20.3506		27.8535	2.22028			75.276	63.556	66.8052		68.5457	2.01692			90.21	93.319	64.5939	87.7999		83.9807	3.28012			100.3	106.23	107.29		104.607	1.25572
74		24.528	28.164	14.2136		22.3019	2.41224			70.1465	68.8179	63.8147		67.5931	1.11296			35.813	36.231	17.6068		29.8836	3.54469			70.271	61.605	64.3794		65.4185	1.47515			89.412	86.733	63.6562	91.9328		82.9335	3.25643			106.91	99.924	107.99		104.941	1.45952
75		27.767	24.24	17.0422		23.0164	1.82203			65.6946	73.6141	54.0676		64.4588	3.27721			29.404	35.515	18.1057		27.6749	2.94417			72.249	68.73	60.6879		67.2223	1.97539			87.568	93.161	62.5705	83.667		81.7416	3.34038			98.916	103.23	108.91		103.685	1.67084
76		30.499	34.729	22.5226		29.2502	2.06609			72.6093	74.841	52.2401		66.5635	4.1515			35.392	33.368	24.8403		31.2001	1.86664			68.818	59.399	63.6411		63.9527	1.57241			83.629	93.002	62.3237	85.6831		81.1594	3.29644			105.8	106.48	98.31		103.53	1.51114
77		27.109	22.527	15.8636		21.8332	1.8849			64.3685	70.491	62.901		65.9201	1.34197			33.607	38.08	20.4753		30.7208	3.05012			70.877	65.634	65.5395		67.3502	1.01823			86.321	86.259	71.0592	86.4895		82.5322	1.91232			102.87	104.86	98.661		102.13	1.055
78		27.716	30.875	19.3405		25.9772	1.98688			67.3996	70.0448	57.8751		65.1065	2.13357			31.085	29.671	23.7179		28.158	1.30322			73.46	60.545	73.2388		69.0813	2.46448			88.216	92.318	67.0616	84.9775		83.1433	2.78348			99.487	106.28	101.05		102.272	1.18588
79		27.969	30.875	16.8654		25.2365	2.46457			62.3793	66.2525	60.6165		63.0828	0.961042			26.988	31.818	16.1102		24.9721	2.68186			70.513	59.357	70.813		66.8943	2.17642			85.523	89.683	64.5939	88.9087		82.1772	2.96513			100.95	107.71	107.08		105.247	1.24478
80		24.427	30.019	19.0458		24.4973	1.82898			67.7785	75.2871	58.0274		67.031	2.8847			33.186	30.327	16.8585		26.7905	2.90644			70.957	62.835	66.8052		66.8657	1.35378			82.731	87.418	63.212	86.7919		80.0382	2.85206			102.95	110.25	109.4		107.533	1.33066
81		28.981	33.658	20.2833		27.6408	2.26244			68.4415	74.0602	58.1797		66.8938	2.6842			32.661	31.102	20.8494		28.2041	2.13896			72.208	62.707	64.6958		66.5369	1.67032			86.919	88.472	69.2825	85.3807		82.5135	2.22763			103.6	104.96	102.87		103.81	0.353569
82		29.436	30.376	16.4529		25.4216	2.59378			73.5565	80.0833	61.0734		71.5711	3.21974			37.073	40.406	22.8449		33.4413	3.10895			69.706	55.201	64.6958		63.2009	2.45571			81.983	90.421	65.3836	86.8927		81.1701	2.76964			98.386	109.18	107.92		105.162	1.9673
83		28.171	24.097	18.928		23.732	1.54411			71.8515	71.1602	63.8147		68.9422	1.48464			38.649	33.07	25.8381		32.519	2.14107			70.796	65.21	65.2231		67.0764	1.07377			87.418	83.256	67.2096	80.9454		79.7073	2.1879			104.62	103.13	106.24		104.663	0.518484
84		26.4	28.164	18.869		24.4777	1.64555			65.884	73.7256	61.8349		67.1482	2.01511			28.249	32.116	21.473		27.2793	1.79578			61.956	64.531	64.0629		63.5166	0.457224			87.966	86.048	68.2461	93.6465		83.9766	2.74303			103.4	98.398	105.75		102.516	1.25162
85		27.514	27.879	19.8708		25.0879	1.50728			69.7676	74.6179	53.0016		65.7957	3.78078			34.027	29.433	17.3574		26.9391	2.87003			73.742	61.266	64.4848		66.4976	2.15899			85.075	84.836	66.2719	88.7071		81.2225	2.5308			103.81	107.2	101.61		104.207	0.938677
86		30.195	25.524	16.9833		24.2341	2.23321			73.0829	65.1371	56.6567		64.9589	2.73818			33.186	39.928	19.2281		30.7807	3.51916			69.383	64.743	70.9185		68.3482	1.07172			82.432	94.214	62.3237	93.7473		83.1792	3.73319			104.34	99.365	101.33		101.678	0.835242
87		26.4	34.158	20.7548		27.1043	2.2431			60.2007	67.591	60.4642		62.752	1.3976			40.54	32.593	19.3529		30.8286	3.56774			69.504	63.047	67.438		66.663	1.09917			84.027	93.74	59.3625	85.3807		80.6275	3.70328			101.08	99.67	100.42		100.39	0.23516
88		27.362	31.304	15.8636		24.8432	2.67414			74.3143	64.9141	54.3722		64.5335	3.32549			25.728	32.176	17.108		25.004	2.52002			68.092	64.531	67.438		66.687	0.631855			81.684	90.579	64.1004	88.5055		81.2172	3.00682			100.47	96.974	103.22		100.221	1.04347
89		26.046	28.806	17.8672		24.2397	1.89623			65.9788	69.3756	56.6567		64.0037	2.19515			33.396	33.428	22.2213		29.6818	2.15366			69.262	61.732	56.1527		62.3822	2.19293			89.612	93.213	64.6433	91.832		84.8251	3.38401			100.63	105.77	104.91		103.77	0.917702
90		28.88	25.453	22.1691		25.5007	1.11857			64.9368	62.0141	61.5303		62.8271	0.614349			30.455	32.772	23.9673		29.0648	1.52133			70.392	64.998	61.1098		65.4999	1.5538			82.681	89.894	63.212	93.344		82.2828	3.36691			99.854	106.48	103.78		103.371	1.11062

## Sheet: Figure 2c
		Ub4(K48)-Ub-CP8-95				Average	Standard Error			Ub4(K48)-Ub-CP8-95				Average	Standard Error			Ub4(K48)-Ub-CP8-95				Average	Standard Error			Ub4(K48)-Ub-CP8-95				Average	Standard Error			Ub4(K48)-Ub-CP8-95				Average	Standard Error			Ub4(K48)-Ub-CP8-95				Average	Standard Error
		WT 1	WT 2	WT 3		WT	WT			Rpn1 1	Rpn1 2	Rpn1 3		Rpn1	Rpn1			Rpn10 1	Rpn10 2	Rpn10 3		Rpn10	Rpn10			Rpn13 1	Rpn13 2	Rpn13 3		Rpn13	Rpn13			TM 1	TM 2	TM 3		TM	TM			No Prot 1	No Prot 2	No Prot 3		No Prot	No Prot
0		104.91	106.265	108.604		106.593	0.622898			98.9363	99.5002	104.461		100.966	1.01343			104.251	108.886	106.46		106.532	0.772707			98.9899	106.086	91.2944		98.79	2.46586			99.6382	106.598	97.4849		101.24	1.58771			90.7045	103.37	74.3073		89.4604	4.85701
1		85.9397	73.5882	73.7919		77.7733	2.35768			96.2082	104.789	97.9302		99.6426	1.51318			81.7705	84.4558	86.2247		84.1503	0.747595			97.6539	98.9337	98.298		98.2952	0.2133			100.116	99.5934	99.7546		99.8212	0.0891367			99.2951	102.734	95.4159		99.1482	1.22037
2		69.6003	61.2172	59.9382		63.5852	1.74944			94.1841	97.0319	91.5564		94.2575	0.912833			65.8655	69.4517	67.0086		67.4419	0.610644			101.137	95.2365	96.4509		97.6082	1.03863			96.9526	98.009	100.095		98.3522	0.533027			100.091	98.7914	95.904		98.262	0.714312
3		60.0736	45.7847	44.3972		50.0852	2.89269			101.928	91.8016	88.2514		93.9938	2.3657			55.2997	63.1999	58.274		58.9245	1.33004			97.4869	95.2971	100.453		97.7456	0.862537			99.6382	91.7549	93.6263		95.0065	1.37295			98.5527	92.4837	95.904		95.6468	1.01422
4		53.2333	37.7248	42.8875		44.6152	2.63243			99.0243	93.212	82.7432		91.6598	2.75026			49.6233	58.2948	64.8249		57.581	2.54197			94.6001	87.9634	92.6028		91.7221	1.13496			96.6542	92.422	106.677		98.5845	2.44034			102.318	98.6642	99.1984		100.06	0.65778
5		47.1683	40.8488	37.8255		41.9475	1.58911			100.872	92.3305	87.3072		93.5034	2.28607			41.9799	58.2948	55.508		51.9276	2.90895			98.5605	92.6909	98.7597		96.6704	1.14925			96.2961	99.3432	93.1724		96.2706	1.0285			99.5603	103.064	103.225		101.95	0.690319
6		42.1557	37.7248	41.733		40.5378	0.815112			94.2721	90.8026	87.4646		90.8464	1.13467			38.8327	50.0233	59.1474		49.3344	3.39163			98.465	91.2363	91.7562		93.8192	1.34394			90.5669	86.4181	84.8879		87.291	0.979476			96.9089	100.623	101.517		99.6827	0.814489
7		39.4141	34.2884	34.8949		36.1991	0.933564			98.6283	82.1638	86.1268		88.973	2.86444			34.7862	48.4844	46.7734		43.348	2.48798			90.6874	93.9031	92.6028		92.3978	0.5392			99.4591	92.839	95.7826		96.0269	1.10561			110.007	100.317	104.079		104.801	1.62831
8		36.2847	32.6639	39.0688		36.0058	1.07051			90.752	79.4017	80.3825		83.5121	2.09638			37.259	40.0205	41.5326		39.6041	0.722342			91.5225	85.9027	91.0636		89.4962	1.04019			100.891	87.5856	96.0095		94.8288	2.24369			100.674	101.284	95.1719		99.0432	1.12218
9		33.0999	29.6649	29.3889		30.7179	0.689155			90.224	79.8131	84.1596		84.7322	1.74301			33.6621	39.9243	38.4755		37.354	1.09276			90.1626	86.0239	89.8322		88.6729	0.766677			94.8638	92.7556	85.2283		90.9492	1.68846			103.378	95.8665	104.445		101.23	1.55847
10		34.6507	29.2275	30.9874		31.6219	0.922238			92.0721	79.6368	75.4251		82.378	2.88514			30.4587	44.3486	37.7476		37.5183	2.31594			89.1367	81.4782	89.3704		86.6618	1.49687			89.0749	87.5022	87.952		88.1764	0.270014			101.257	102.835	101.151		101.748	0.314488
11		32.8783	26.166	28.7673		29.2705	1.12811			91.2801	84.9259	74.5595		83.5885	2.81338			31.4141	44.9257	36.7286		37.6895	2.26895			87.1327	87.2967	85.2145		86.5479	0.38591			94.9235	92.9224	83.6395		90.4951	2.00695			99.1361	105.709	102.005		102.283	1.09852
12		29.8597	27.1032	27.8792		28.2807	0.47381			84.4598	79.578	74.9529		79.6636	1.58468			29.9528	37.0389	31.4878		32.8265	1.24263			86.8464	78.9932	70.13		78.6565	2.78776			95.58	93.923	83.753		91.0853	2.1346			97.227	101.589	107.373		102.063	1.69659
13		28.835	29.7274	29.3001		29.2875	0.148765			93.7881	76.4634	74.7169		81.6561	3.51429			25.2881	33.3841	25.8103		28.1608	1.51033			85.7251	81.7206	80.2119		82.5525	0.949715			90.4476	95.0904	82.0507		89.1962	2.20311			101.363	102.912	104.933		103.069	0.596707
14		30.7182	30.5396	23.4389		28.2322	1.38403			92.5561	72.4084	72.7496		79.2381	3.84501			27.8734	36.4618	32.3613		32.2322	1.43189			83.2916	84.7511	79.5963		82.5463	0.885668			87.8217	88.6696	84.0935		86.8616	0.811487			97.7043	101.971	101.639		100.438	0.791055
15		27.478	26.291	21.3076		25.0255	1.09136			91.7201	77.6387	66.9266		78.7618	4.14494			28.4354	36.1733	29.5953		31.4013	1.39104			88.1824	80.5084	74.132		80.9409	2.34506			92.0589	86.9184	82.0507		87.0094	1.66824			100.409	100.826	96.636		99.2903	0.769371
16		28.9458	26.8533	28.5897		28.1296	0.373189			86.3519	74.524	65.1168		75.3309	3.54685			27.7048	31.8452	37.8932		32.4811	1.70796			84.5322	78.5083	76.2869		79.7758	1.42209			91.2234	84.8338	79.4405		85.1659	1.96615			104.81	100.343	100.174		101.776	0.876374
17		23.9886	28.3528	27.4352		26.5922	0.766993			93.0841	76.8747	78.4153		82.7914	2.98233			29.2222	41.0785	29.5953		33.2987	2.2467			82.886	76.4476	80.6737		80.0024	1.09042			86.27	89.5869	73.0853		82.9807	2.90957			100.992	100.317	103.469		101.593	0.55313
18		27.3119	28.1654	29.3001		28.2591	0.33248			92.0721	68.0596	62.1266		74.0861	5.28543			27.9296	31.9414	28.8674		29.5795	0.699508			83.1723	72.5686	74.4398		76.7269	1.88657			88.7766	79.4136	78.7596		82.3166	1.86802			98.0755	100.165	107.129		101.79	1.58021
19		25.6502	22.2923	28.5897		25.5107	1.05034			89.08	71.1155	69.1299		76.4418	3.6633			26.1874	37.7122	33.5259		32.4751	1.94461			87.753	77.2962	72.3618		79.137	2.61965			82.5699	83.6663	82.6181		82.9515	0.206522			106.719	97.6214	107.129		103.823	1.79163
20		25.7333	23.8543	25.8367		25.1414	0.371974			91.9841	66.4729	69.0512		75.8361	4.68129			26.6932	30.691	37.0197		31.468	1.73565			85.1286	76.0234	75.7482		78.9667	1.77938			90.3282	82.3321	82.0507		84.9037	1.56663			98.7118	97.3671	106.519		100.866	1.64726
21		25.6502	25.6037	23.9718		25.0752	0.318637			91.1041	70.1753	64.9594		75.4129	4.61231			23.6583	30.4025	35.564		29.8749	1.99011			83.6972	78.6296	79.4423		80.5897	0.907219			85.0168	77.1621	87.3846		83.1878	1.78368			103.803	100.165	113.474		105.814	2.29294
22		23.2686	25.0414	27.8792		25.3964	0.775247			88.772	67.4132	71.1758		75.787	3.80053			27.48	38.9625	26.1015		30.848	2.3537			80.8581	69.1745	77.9031		75.9786	2.02496			81.8538	78.7464	82.8451		81.1484	0.712808			97.9694	98.3082	101.517		99.2647	0.652516
23		26.0103	20.2304	23.7054		23.3153	0.969864			88.728	69.235	68.1857		75.3829	3.85637			25.2881	29.4407	25.8103		26.8464	0.75395			78.186	76.8113	69.5143		74.8372	1.55359			88.2991	82.9992	78.5326		83.277	1.62972			98.4467	99.5799	92.8536		96.96	1.20039
24		24.5702	26.1035	25.1262		25.2667	0.258751			87.76	68.9412	58.3495		71.6835	4.96526			23.0401	28.4789	31.3422		27.6204	1.40571			76.182	72.1444	75.5942		74.6402	0.727113			81.1376	81.0813	75.2415		79.1535	1.12932			102.689	102.759	106.153		103.867	0.66005
25		24.1548	24.9789	29.5665		26.2334	0.97195			87.7159	67.9421	63.9364		73.1982	4.24377			26.2998	34.8268	30.6144		30.5803	1.4212			76.516	73.2353	73.3623		74.3712	0.619503			85.1958	83.4996	85.6823		84.7925	0.381958			102.583	106.396	102.981		103.987	0.698731
26		26.7857	25.7911	26.9024		26.4931	0.203562			86.5279	67.6483	61.261		71.8124	4.37936			23.4897	31.749	28.7219		27.9868	1.39281			80.4525	71.2958	71.7462		74.4982	1.72051			85.8523	77.579	76.9438		80.125	1.6567			98.9239	101.615	113.84		104.793	2.64994
27		25.8164	25.7911	25.1262		25.5779	0.130456			79.7957	69.8814	63.543		71.0734	2.73055			21.2416	35.1153	25.9559		27.4376	2.35151			78.5678	69.8412	68.7446		72.3845	1.79427			85.7926	81.5816	84.0935		83.8226	0.706169			100.303	95.7647	106.031		100.7	1.71491
28		23.8225	24.479	23.9718		24.0911	0.114726			80.7637	67.2369	63.2282		70.4096	3.06274			25.6815	33.9611	26.5382		28.727	1.51771			76.0866	65.2955	66.4358		69.2726	1.97617			93.9686	78.8298	78.8731		83.8905	2.90931			105.977	98.3336	98.7103		101.007	1.43605
29		24.2379	25.2288	24.0606		24.5091	0.209858			84.6799	59.5384	55.5167		66.5783	5.26828			26.9742	34.5382	30.9055		30.806	1.261			81.1444	71.0534	68.2059		73.4679	2.26626			80.0037	78.6631	76.7168		78.4612	0.5509			99.6133	100.241	107.983		102.613	1.55395
30		24.2379	23.4169	23.7054		23.7867	0.138829			81.8638	66.2379	61.0249		69.7088	3.61479			24.3889	34.8268	21.443		26.8862	2.34423			75.5617	62.6287	68.052		68.7475	2.16483			86.5087	77.8292	83.98		82.7726	1.48799			102.371	97.3925	100.663		100.142	0.843214
31		23.7117	19.1683	24.2382		22.3727	0.929197			85.6039	69.6464	60.3954		71.8819	4.25069			23.7707	29.633	27.994		27.1326	1.0082			75.7048	71.4171	73.5932		73.5717	0.714656			81.0779	83.2494	81.3698		81.899	0.392838			100.462	97.3925	94.3178		97.3907	1.024
32		22.05	19.7306	20.3307		20.7038	0.401298			81.8638	64.0047	54.8871		66.9185	4.57411			24.8947	30.5948	28.2851		27.9249	0.955693			79.7845	64.2652	67.3593		70.4697	2.73796			82.8086	73.1595	76.2629		77.4103	1.64195			101.841	110.008	111.644		107.831	1.7506
33		23.5178	22.5422	22.6397		22.8999	0.17912			80.9837	65.1213	58.4282		68.1777	3.86142			27.3676	30.4987	30.9055		29.5906	0.645297			74.8698	68.2654	65.1274		69.4209	1.65764			84.8377	76.5784	78.6461		80.0207	1.43261			100.674	101.996	103.469		102.046	0.466059
34		24.0163	20.043	19.5315		21.1969	0.81834			84.5039	66.8843	57.8773		69.7552	4.51447			22.4219	31.5566	30.3232		28.1006	1.65214			79.1165	63.9621	66.7436		69.9407	2.68907			81.3166	74.8272	87.3846		81.1761	2.09328			95.2119	103.064	105.055		101.11	1.73478
35		24.4317	24.1042	25.8367		24.7909	0.306803			82.7878	59.4796	57.4839		66.5838	4.68951			20.3424	29.7292	24.6457		24.9058	1.56627			76.1104	71.5989	72.2079		73.3057	0.815978			82.2715	88.5028	75.9224		82.2323	2.09676			110.007	99.6816	105.909		105.199	1.73305
36		22.0777	22.9171	17.933		20.9759	0.889495			82.5238	64.3573	66.3758		71.0856	3.31901			20.792	36.9427	25.228		27.6543	2.78141			72.2932	70.6291	65.4353		69.4525	1.19238			86.5087	77.4956	68.3188		77.4411	3.03169			102.053	104.718	108.227		104.999	1.03235
37		21.8008	24.9164	24.8598		23.859	0.594229			79.8837	64.3573	57.1691		67.1367	3.86985			23.0963	34.6344	21.7342		26.4883	2.36252			73.7962	65.2349	68.6677		69.2329	1.43618			92.4767	78.7464	77.8517		83.0249	2.73255			102.848	96.248	104.933		101.343	1.51131
38		23.5178	19.7306	20.4195		21.2226	0.672437			79.3117	65.1213	59.7659		68.0663	3.36674			23.7707	31.8452	28.1395		27.9185	1.34726			70.981	70.2049	70.2839		70.4899	0.142377			81.0182	80.581	77.3978		79.6657	0.658731			94.6817	99.4527	99.4424		97.8589	0.917195
39		24.3209	22.1048	24.1494		23.525	0.410981			80.4557	65.4739	56.9331		67.6209	3.96913			22.5343	29.9216	32.3613		28.2724	1.70563			76.7784	63.4772	64.1269		68.1275	2.49964			78.9295	77.996	68.6593		75.1949	1.89307			104.174	104.972	117.501		108.882	2.49151
40		23.9609	26.2285	23.883		24.6908	0.444084			76.1436	61.7715	59.7659		65.8937	2.97772			26.8618	30.7872	28.8674		28.8388	0.65429			76.9931	64.6288	69.976		70.5327	2.06698			78.9295	79.9139	74.5606		77.8013	0.949793			91.9242	99.4273	108.96		100.104	2.84594
41		22.0777	20.5428	21.4852		21.3686	0.258026			78.8717	58.4806	54.8871		64.0798	4.31184			22.5905	30.0178	31.3422		27.9835	1.5724			72.2693	64.9319	65.3583		67.5198	1.3729			82.5102	74.6604	75.355		77.5086	1.44849			103.962	97.3162	99.9305		100.403	1.11593
42		23.9609	23.4169	24.771		24.0496	0.227136			75.8356	59.5972	58.1134		64.5154	3.2772			25.2319	23.0928	33.9626		27.4291	1.91946			72.5795	65.1743	64.8196		67.5245	1.46046			75.5277	80.4142	68.9998		74.9806	1.90895			110.537	103.751	108.227		107.505	1.15008
43		19.2807	24.4166	20.5971		21.4315	0.889221			80.9837	61.0663	58.9003		66.9835	4.05762			22.9839	35.5	32.5069		30.3303	2.1786			71.816	66.3865	63.7421		67.3149	1.37208			82.3312	75.9947	77.5112		78.6124	1.10289			107.09	99.7325	106.519		104.447	1.3644
44		22.8255	25.8536	23.9718		24.2169	0.509627			79.6637	67.472	57.0118		68.0491	3.779			26.8056	32.9032	28.4307		29.3798	1.05255			72.4602	67.7199	66.6667		68.9489	1.0287			77.6762	79.5803	72.5178		76.5915	1.21802			93.7271	96.0445	113.84		101.204	3.66816
45		22.1885	21.6675	22.4621		22.106	0.13456			82.3478	57.7754	57.4839		65.869	4.75726			22.3657	33.7688	29.1586		28.431	1.91209			73.7485	65.1743	66.051		68.3246	1.57255			80.7198	75.2442	71.7234		75.8958	1.51116			101.681	103.904	104.445		103.343	0.48817
46		23.5455	19.4807	18.9986		20.6749	0.83255			79.2677	61.3014	57.3265		65.9652	3.89682			20.1738	30.4025	30.7599		27.1121	2.00379			72.5318	56.8102	61.7411		63.6944	2.68024			78.9891	77.1621	71.156		75.7691	1.36605			104.81	102.734	109.326		105.623	1.12345
47		21.3854	23.167	22.3733		22.3085	0.297516			76.0556	57.6578	57.6413		63.7849	3.54225			22.8153	28.4789	34.8361		28.7101	2.00458			71.4105	66.5077	60.6637		66.1939	1.79342			78.6908	73.3262	70.2481		74.0884	1.4242			95.9543	101.615	98.2222		98.5971	0.949558
48		22.1608	20.1679	22.1068		21.4785	0.378443			76.5396	57.0114	60.3167		64.6226	3.48398			22.9839	30.9796	25.9559		26.6398	1.34716			70.146	66.9926	64.6657		67.2681	0.916844			79.3472	73.1595	71.0425		74.5164	1.43848			106.242	104.056	113.352		107.883	1.62016
49		23.5178	25.0414	22.9949		23.8514	0.354407			81.4238	58.5981	54.1789		64.7336	4.874			19.2746	26.8438	31.779		25.9658	2.09942			72.6272	57.78	64.7426		65.0499	2.47613			79.4666	81.665	64.1198		75.0838	3.18616			106.984	106.6	106.885		106.823	0.0665727
50		19.4191	24.2916	20.9524		21.5544	0.830465			81.2478	56.4825	54.5724		64.1009	4.9601			18.7688	29.1521	26.3926		24.7712	1.79274			73.2952	63.2954	62.049		66.2132	2.05493			79.5263	74.1601	68.0919		73.9261	1.90693			100.356	103.827	119.087		107.757	3.32153
51		20.4438	19.6681	18.2882		19.4667	0.363945			81.6438	58.4806	60.0806		66.735	4.31205			25.4567	28.1903	29.1586		27.6019	0.639932			72.15	67.5987	67.5133		69.0873	0.884245			73.5583	76.9953	70.0211		73.5249	1.1624			98.5527	96.5786	104.201		99.7775	1.31867
52		20.4438	19.9805	22.8173		21.0805	0.50727			74.2075	55.3071	58.5069		62.6738	3.37193			23.6583	24.4393	29.3042		25.8006	1.01974			71.5297	65.0531	63.3573		66.6467	1.43766			77.3181	74.1601	77.1708		76.2163	0.594088			98.9239	104.234	101.883		101.68	0.886985
53		20.5546	22.4172	27.4352		23.469	1.18628			73.1955	55.0721	59.8446		62.7041	3.13133			23.1525	30.7872	25.228		26.3892	1.31587			70.7663	68.0229	62.2029		66.9974	1.45762			76.6617	73.6598	70.929		73.7502	0.955794			97.8103	99.1475	108.105		101.688	1.86599
54		20.97	22.7921	17.933		20.565	0.81825			78.1677	57.5991	58.5855		64.7841	3.867			23.0963	30.0178	27.2661		26.7934	1.16162			71.816	60.3256	63.5882		65.2433	1.97378			73.2599	65.9881	66.73		68.6594	1.33381			99.9315	102.835	105.055		102.607	0.856468
55		18.8376	19.2932	19.9755		19.3688	0.190905			76.1436	56.0711	62.0479		64.7542	3.43542			24.1641	28.2865	30.7599		27.7368	1.1107			70.3846	58.3861	63.2034		63.9913	2.01265			75.5277	79.8305	70.4751		75.2778	1.5609			97.3331	100.063	94.5618		97.3193	0.916895
56		20.6931	21.4175	20.5083		20.873	0.160188			72.1835	58.9507	50.4805		60.5382	3.64607			22.8153	33.865	38.3299		31.6701	2.66227			68.8338	64.5076	59.1244		64.1553	1.62143			75.8261	73.0761	72.9718		73.958	0.539566			99.03	104.234	101.517		101.594	0.867667
57		21.9947	21.2301	18.1994		20.4747	0.669079			75.1316	57.0702	53.7068		61.9695	3.84069			22.8715	22.5157	29.8865		25.0912	1.38554			70.4561	62.3257	57.8161		63.5326	2.1353			75.1697	74.5771	62.0771		70.6079	2.46463			108.363	103.726	119.087		110.392	2.62634
58		22.2162	19.7306	20.6859		20.8776	0.417949			72.7555	56.0711	55.2806		61.3691	3.28962			25.3443	24.7278	22.8988		24.3237	0.423966			67.3308	63.8409	60.8945		64.0221	1.07398			68.4856	80.8311	64.8008		71.3725	2.79869			102.106	98.6388	110.668		103.804	2.06391
59		22.4378	18.1686	19.5315		20.0459	0.726864			77.6396	54.7782	57.5626		63.3268	4.15773			21.4664	28.0942	30.7599		26.7735	1.59514			68.1897	60.3256	56.6616		61.7256	1.96339			71.7083	72.1588	67.8649		70.5773	0.786604			97.121	107.185	112.498		105.601	2.60328
60		20.9423	19.918	20.0643		20.3082	0.184662			69.6754	53.2503	57.72		60.2152	2.8307			21.4102	29.3445	22.1709		24.3085	1.45927			64.2532	58.5073	67.975		63.5785	1.58993			75.8858	76.1614	69.4537		73.8337	1.26522			98.0755	102.174	103.591		101.28	0.954774
61		22.7701	23.6668	22.6397		23.0255	0.186395			74.2955	55.601	58.8216		62.906	3.33139			21.9161	28.2865	29.1586		26.4537	1.31795			65.0166	59.1134	67.2054		63.7785	1.39523			76.781	71.1582	71.2695		73.0696	1.07157			96.8028	105.303	112.132		104.746	2.55991
62		19.8345	19.918	20.4195		20.0574	0.105469			79.7517	58.8919	53.156		63.9332	4.6654			21.354	30.4025	23.1899		24.9821	1.59435			68.643	59.174	61.6642		63.1604	1.6362			74.1551	73.8266	69.7942		72.592	0.809506			94.8938	99.9105	108.96		101.255	2.37619
63		20.7484	19.0433	18.4658		19.4192	0.395612			77.3756	60.0673	55.7527		64.3986	3.81455			25.4567	31.9414	27.2661		28.2214	1.1154			69.0008	59.4164	63.0495		63.8222	1.6129			71.4099	71.1582	68.4323		70.3335	0.55041			94.1514	100.165	103.591		99.3024	1.59283
64		22.687	24.9789	19.0874		22.2511	0.989938			75.3956	49.2541	61.7331		62.1276	4.3584			19.8928	32.1337	23.6267		25.2177	2.09122			66.8775	61.0529	64.8196		64.25	0.984598			75.11	66.6552	71.2695		71.0116	1.41109			102.689	104.718	107.129		104.845	0.740981
65		20.6654	20.2304	24.1494		21.6817	0.716031			69.4114	56.7176	57.0118		61.0469	2.41512			21.7475	27.6132	27.4117		25.5908	1.10998			69.6688	61.7196	60.8176		64.0687	1.62361			69.3808	75.3276	63.4389		69.3824	1.98144			106.03	99.2746	111.4		105.568	2.02526
66		21.0531	22.7296	21.9292		21.904	0.279519			67.3433	54.4844	51.1887		57.6722	2.84535			23.3773	29.1521	25.228		25.9191	0.982936			67.5694	61.1741	60.8176		63.187	1.26647			65.9791	67.1556	74.3336		69.1561	1.50744			103.06	102.022	101.395		102.159	0.280403
67		21.4962	21.0427	16.068		19.5356	1.00386			72.3595	56.1886	54.0216		60.8566	3.34019			22.0285	24.1508	29.8865		25.3552	1.35504			67.6648	63.5378	58.5087		63.2371	1.52848			74.6922	75.4943	74.6741		74.9535	0.156138			102.265	105.786	112.376		106.809	1.71089
68		19.9453	22.4797	22.9949		21.8066	0.544135			70.4674	57.6578	55.5167		61.214	2.69497			19.0498	33.1917	24.5001		25.5805	2.37753			69.1678	59.3558	64.3578		64.2938	1.63544			75.289	67.8227	67.2975		70.1364	1.49001			97.8634	101.411	110.79		103.355	2.22627
69		22.2439	14.2324	22.8173		19.7645	1.59985			73.3275	54.2493	53.6281		60.4017	3.73281			22.8715	23.8622	33.817		26.8502	2.01791			65.78	59.9619	71.5922		65.7781	1.93839			68.7243	75.0774	68.8863		70.896	1.20737			109.583	99.3001	116.769		108.55	2.92662
70		19.7515	20.9177	27.08		22.583	1.31262			73.3715	58.363	55.7527		62.4958	3.16956			21.2416	33.9611	26.5382		27.247	2.12977			68.1181	65.3561	58.2009		63.8917	1.70607			68.4259	74.4103	64.1198		68.9853	1.72266			93.1438	102.022	102.371		99.1787	1.74309
71		19.973	22.7921	19.7091		20.8247	0.56963			75.7036	59.127	51.7396		62.1901	4.09071			23.2087	30.2101	26.5382		26.6523	1.16737			62.7501	55.8405	60.3558		59.6488	1.16955			72.6631	72.9927	78.0787		74.5782	1.012			95.1059	108.1	106.519		103.242	2.36338
72		20.2776	20.9177	17.4889		19.5614	0.607714			72.7115	55.2484	57.6413		61.867	3.15582			25.2881	28.9598	22.7532		25.667	1.0402			64.9927	58.3861	65.5892		62.9893	1.33256			71.2905	80.2474	73.6527		75.0635	1.54738			105.553	104.946	116.28		108.926	2.12532
73		18.256	20.1679	20.3307		19.5849	0.384575			74.6476	59.8322	54.2576		62.9125	3.51273			21.354	32.1337	22.7532		25.4137	1.95388			68.81	60.2043	55.4303		61.4815	2.26023			73.797	79.08	83.526		78.801	1.62349			106.772	103.98	100.663		103.805	1.01953
74		20.3884	19.3557	22.1068		20.617	0.463247			73.8115	53.7204	58.979		62.1703	3.47294			20.6234	33.3841	23.3355		25.781	2.24088			64.5633	56.8708	59.5862		60.3401	1.30042			69.7985	72.5758	73.9932		72.1225	0.711244			100.144	102.734	109.57		104.149	1.62327
75		19.5576	23.6668	24.9486		22.7244	0.938792			73.7675	57.3052	58.0347		63.0358	3.10036			22.3095	33.1917	24.0634		26.5215	1.94758			65.3506	58.1436	61.4333		61.6425	1.20268			71.4099	67.7393	73.0853		70.7448	0.911451			110.325	100.495	120.673		110.498	3.3633
76		20.6654	23.3544	19.9755		21.3318	0.595103			72.8875	56.3649	59.2151		62.8225	2.94409			22.1971	29.2483	32.9436		28.1297	1.81997			66.3765	54.7495	55.0454		58.7238	2.20969			69.5598	69.824	72.2909		70.5582	0.502107			102.212	105.175	107.129		104.839	0.825343
77		20.333	20.1679	20.6859		20.3956	0.0882059			74.9116	55.0133	52.4478		60.7909	4.09865			20.1176	24.9202	28.2851		24.441	1.36826			68.7384	56.2041	52.1979		59.0468	2.8763			69.0824	74.0767	70.7021		71.2871	0.84935			110.219	101.182	114.694		108.699	2.29439
78		20.3053	20.9177	20.9524		20.7251	0.121322			76.6276	55.7185	54.0216		62.1226	4.19679			22.5343	28.3827	24.209		25.042	1.00396			65.0643	57.1739	53.2753		58.5045	2.00203			73.9164	70.5744	64.9142		69.8017	1.51685			95.4241	102.022	102.981		100.142	1.37134
79		21.1915	22.1048	20.1531		21.1498	0.325507			74.2955	54.1906	51.5822		60.0228	4.14307			22.4781	28.1903	22.6076		24.4253	1.08707			65.9948	60.4468	60.5097		62.3171	1.0617			65.8	74.7438	77.2843		72.6094	2.01077			103.59	96.1463	111.4		103.712	2.54251
80		19.0868	18.4185	22.018		19.8411	0.638217			72.4035	51.8399	54.7298		59.6577	3.71078			23.2087	30.8834	28.2851		27.4591	1.30115			66.9491	53.5373	62.9725		61.153	2.29618			72.6631	74.7438	75.4685		74.2918	0.485424			109.265	100.216	110.302		106.594	1.84935
81		20.3053	20.9802	22.1956		21.1604	0.319318			72.0075	57.0702	56.5396		61.8724	2.92707			24.1641	27.9018	24.0634		25.3764	0.729202			66.9491	58.1436	60.5097		61.8675	1.51901			73.5583	68.9067	62.3041		68.2564	1.88508			98.2346	103.293	108.716		103.414	1.74718
82		20.1669	24.2916	24.5934		23.0173	0.824383			78.0357	49.7242	55.674		61.1446	4.97583			21.4102	30.9796	26.3926		26.2608	1.59534			61.5334	54.7495	61.8181		59.367	1.3338			73.1406	66.7386	71.0425		70.3072	1.0879			109.265	108.838	108.838		108.98	0.0821382
83		17.536	21.48	16.4233		18.4797	0.885736			71.6995	51.6636	53.2347		58.8659	3.71397			19.387	29.4407	28.2851		25.7043	1.83378			65.947	52.3251	62.1259		60.1327	2.3421			73.6777	69.7406	69.6807		71.033	0.763527			108.151	104.463	106.641		106.418	0.617976
84		22.2716	17.8562	22.1068		20.7449	0.834345			72.5355	56.6588	62.1266		63.7736	2.68849			22.7029	28.4789	25.228		25.4699	0.965196			64.8496	55.4162	55.5072		58.591	1.80676			67.5307	73.8266	70.3616		70.573	1.05108			104.386	98.6642	113.84		105.63	2.5547
85		20.8592	20.1055	17.933		19.6325	0.506456			73.3275	52.3688	52.6838		59.46	4.00354			22.7029	25.0164	30.1776		25.9656	1.27557			65.1836	62.3257	55.969		61.1594	1.57224			70.7534	73.4096	68.7728		70.9786	0.775537			103.537	101.462	108.35		104.45	1.17774
86		19.0591	20.7927	15.7128		18.5216	0.860759			70.4674	55.2484	50.3232		58.6797	3.50045			22.6467	27.7094	26.8294		25.7285	0.901654			61.1755	56.992	60.8945		59.6874	0.77948			71.4099	73.493	57.1972		67.3667	2.95615			99.3482	99.3764	117.257		105.327	3.44377
87		18.6714	22.2923	19.2651		20.0762	0.647315			75.6596	51.7223	58.4282		61.9367	4.1161			22.3657	26.5553	19.9872		22.9694	1.10846			65.5176	53.7798	60.4328		59.91	1.96212			68.4259	71.8253	69.9077		70.0529	0.568109			102.265	105.201	107.251		104.906	0.835459
88		16.0959	19.2932	20.0643		18.4845	0.7014			69.4994	57.5403	54.1789		60.4062	2.68409			22.8715	26.6514	20.8607		23.4612	0.980025			65.3506	59.3558	60.2019		61.6361	1.08152			73.3793	68.7399	70.5886		70.9026	0.778525			100.992	102.378	105.177		102.849	0.710654
89		20.9977	20.4803	19.8867		20.4549	0.185311			72.4475	53.5441	51.2674		59.0863	3.87565			22.7591	26.2667	24.209		24.4116	0.587527			66.7582	58.2648	59.3553		61.4595	1.54038			73.2003	73.3262	64.9142		70.4802	1.6069			99.7724	105.226	117.867		107.622	3.09399
90		18.7545	20.4803	22.7285		20.6544	0.664237			71.1714	53.5441	57.6413		60.7856	3.07491			18.9374	28.2865	31.1967		26.1402	2.13509			62.607	57.2951	57.2773		59.0598	1.02399			71.5889	68.4064	70.3616		70.119	0.535029			101.151	105.15	99.1984		101.833	1.01128

## Sheet: Figure 2d
		95-CP8-Ub-Ub4(K48)				Average	Standard Error			95-CP8-Ub-Ub4(K48)				Average	Standard Error			95-CP8-Ub-Ub4(K48)				Average	Standard Error			95-CP8-Ub-Ub4(K48)				Average	Standard Error			95-CP8-Ub-Ub4(K48)				Average	Standard Error			95-CP8-Ub-Ub4(K48)				Average	Standard Error
		WT 1	WT 2	WT 3		WT	WT			Rpn1 1	Rpn1 2	Rpn1 3		Rpn1	Rpn1			Rpn10 1	Rpn10 2	Rpn10 3		Rpn10	Rpn10			Rpn13 1	Rpn13 2	Rpn13 3		Rpn13	Rpn13			TM 1	TM 2	TM 3		TM	TM			No Prot 1	No Prot 2	No Prot 3		No Prot	No Prot
0		116.637	101.979	109.127		109.248	2.44322			106.285	108.167	102.844		105.766	0.899743			109.861	94.3761	101.031		101.756	2.58931			101.384	101.863	95.9538		99.7336	1.09404			94.2014	89.9954	97.8709		94.0226	1.31359			93.8443	98.9037	94.126		95.6247	0.947726
1		95.8167	102.883	103.219		100.64	1.39344			102.531	101.743	98.2617		100.845	0.757317			99.5848	104.071	105.949		103.201	1.08993			96.6521	98.5504	99.5358		98.2461	0.488569			97.6643	103.082	104.084		101.61	1.1512			95.6106	102.037	93.7188		97.122	1.45332
2		99.2981	99.6763	97.6866		98.887	0.352201			98.4752	97.7088	98.9283		98.3707	0.205468			84.7969	100.81	94.3253		93.3106	2.68482			100.575	92.5883	100.969		98.0439	1.57627			106.693	95.0401	98.6777		100.137	1.98725			96.1153	96.4421	96.325		96.2942	0.0551991
3		87.6935	92.9331	91.2162		90.6143	0.890383			99.7465	96.3641	100.261		98.7907	0.705729			101.715	95.9625	96.9182		98.1987	1.02758			103.439	99.8753	103.197		102.171	0.663802			100.756	101.693	104.729		102.393	0.692239			99.9633	92.5634	100.967		97.8313	1.52991
4		87.284	87.1768	89.8095		88.0901	0.496687			94.54	97.1859	98.6783		96.8014	0.698581			89.3085	94.9049	87.53		90.5811	1.28288			102.381	100.391	106.939		103.237	1.11895			99.5813	103.448	102.308		101.779	0.662306			100.657	102.708	100.967		101.444	0.36845
5		85.4409	93.4265	91.4037		90.0904	1.38389			95.8114	98.3064	103.428		99.1818	1.2943			86.1755	90.4103	87.2618		87.9492	0.733167			103.501	98.624	94.6006		98.9086	1.48571			98.2209	103.667	102.228		101.372	0.940759			102.045	99.4258	93.8003		98.4237	1.40424
6		83.8708	87.5879	83.8079		85.0889	0.72148			99.5044	99.6511	97.1785		98.778	0.462384			78.5309	82.8311	84.5794		81.9804	1.03757			101.945	99.0657	97.7846		99.5983	0.710187			100.756	102.644	100.937		101.446	0.347177			102.739	96.8897	102.026		100.552	1.06374
7		80.3212	79.2001	88.2154		82.5789	1.6378			98.899	96.14	96.4286		97.1558	0.505486			81.0373	91.4678	92.8053		88.4368	2.14765			99.3918	100.243	100.332		99.989	0.17302			100.633	103.594	96.1765		100.134	1.24461			103.748	105.766	94.6961		101.403	1.96523
8		78.3416	81.6671	84.0893		81.366	0.961878			102.471	103.835	97.1785		101.161	1.17199			75.7738	85.9156	79.0359		80.2418	1.72577			97.2125	102.157	100.013		99.7944	0.826523			104.59	101.108	105.939		103.879	0.830886			100.216	108.302	105.854		104.791	1.38228
9		79.6386	86.0255	75.9309		80.5316	1.70207			99.686	97.8582	108.51		102.018	1.89874			73.6434	87.9426	78.6783		80.0881	2.41771			91.0483	101.053	95.715		95.9388	1.6687			98.6537	91.3115	109.893		99.9526	3.1195			99.6479	105.169	109.519		104.779	1.64904
10		79.7069	73.526	81.9325		78.3884	1.45186			98.7173	105.702	98.5117		100.977	1.36446			75.9618	86.0919	76.443		79.4989	1.90492			102.131	102.231	96.511		100.291	1.09133			99.2721	96.2099	99.4846		98.3222	0.610789			99.9633	106.288	107.646		104.632	1.36672
11		77.4542	87.0945	86.0585		83.5358	1.76406			103.318	99.3523	101.595		101.422	0.662896			76.7764	83.2717	74.923		78.3237	1.46139			97.7107	103.556	103.038		101.435	1.07853			102.735	94.6746	103.841		100.417	1.66793			98.7647	94.5028	98.9312		97.3996	0.836699
12		77.7955	73.4437	84.8395		78.6929	1.91688			100.412	99.0535	96.0953		98.5204	0.735801			78.2176	81.6854	72.0618		77.3216	1.62465			95.2201	102.084	96.511		97.9382	1.21584			100.633	101.693	89.7219		97.3492	2.20892			103.559	91.3699	96.9766		97.3018	2.03368
13		79.4338	77.6376	79.9632		79.0115	0.406306			97.2038	110.184	95.1787		100.856	2.71406			74.6459	80.1871	74.0289		76.2873	1.13047			100.326	97.9616	92.6903		96.9925	1.30297			98.5301	98.6957	101.986		99.7372	0.649697			98.4493	99.8734	101.782		100.035	0.55736
14		71.5837	72.128	79.5881		74.4332	1.49083			99.6254	100.622	100.761		100.336	0.206532			79.4081	81.421	75.7277		78.8523	0.962354			103.813	102.231	102.242		102.762	0.303336			102.797	103.887	102.47		103.051	0.247272			103.054	97.1135	93.9631		98.0436	1.5388
15		76.2255	74.0194	84.7457		78.3302	1.88815			103.984	98.7547	95.5953		99.4448	1.41229			71.3876	85.0343	80.4665		78.9628	2.31551			96.154	102.378	100.969		99.8335	1.08784			103.724	103.594	99.9687		102.429	0.710599			106.019	99.3512	109.193		104.855	1.67443
16		75.1333	83.8052	79.6819		79.5401	1.44589			104.166	97.1859	97.0118		99.4546	1.36038			76.7137	82.7429	81.9865		80.481	1.09482			110.226	99.2865	99.6154		103.043	2.07436			96.9223	95.4057	97.3868		96.5716	0.345353			102.928	108.004	101.375		104.102	1.1557
17		73.3585	73.6904	80.8072		75.952	1.40265			102.955	101.892	100.345		101.731	0.437558			69.9464	78.9533	68.6642		72.5213	1.86902			99.3918	104.954	108.69		104.345	1.55959			101.375	105.422	104.568		103.788	0.711108			101.793	99.7988	110.578		104.056	1.91165
18		71.8567	77.2265	71.6172		73.5668	1.05721			100.049	99.0535	102.844		100.649	0.655126			72.3901	86.18	76.3536		78.3079	2.36654			105.369	102.525	94.2822		100.726	1.91947			95.9947	103.375	102.147		100.506	1.31815			99.8371	102.037	101.375		101.083	0.376121
19		76.5668	70.3188	71.0546		72.6467	1.13825			101.442	99.3523	99.3449		100.046	0.40281			72.6408	80.0109	78.0524		76.9013	1.2725			104.435	101.053	103.277		102.922	0.572954			97.6025	96.8679	99.5653		98.0119	0.46483			97.8185	108.302	104.877		103.666	1.78191
20		71.0376	73.6082	79.1192		74.5883	1.37633			92.5422	97.3353	98.595		96.1575	1.06455			68.6932	77.8957	69.7371		72.1087	1.67962			101.322	101.127	99.8542		100.768	0.265685			92.6554	107.396	99.1618		99.7377	2.46238			106.65	104.349	105.691		105.563	0.385287
21		76.4303	71.1412	77.7126		75.0947	1.16111			96.9617	101.818	94.5955		97.7916	1.22729			77.9043	77.6314	68.0383		74.5246	1.873			97.5239	107.53	96.8294		100.628	1.99594			98.9011	99.4268	100.291		99.5398	0.234003			104.758	90.0273	98.6055		97.7967	2.46612
22		74.9285	78.7889	70.3044		74.6739	1.416			101.139	103.909	94.2622		99.7701	1.65569			71.1996	77.6314	79.2147		76.0152	1.41498			103.999	99.3601	87.9143		97.0913	2.75969			100.756	106.592	99.2425		102.197	1.29355			104.316	101.514	102.108		102.646	0.492115
23		70.7645	68.9209	74.7118		71.4657	0.98615			97.9303	104.283	102.011		101.408	1.07297			70.573	84.153	74.2971		76.341	2.33898			99.8277	103.188	96.8294		99.9482	1.06027			99.8905	107.981	96.4993		101.457	1.9663			92.5827	104.946	101.782		99.77	2.14076
24		69.2628	69.2498	71.3359		69.9495	0.400226			102.834	104.059	102.511		103.135	0.272127			64.7456	77.4551	70.0053		70.7353	2.12871			101.633	104.733	105.983		104.117	0.746536			96.7367	101.108	101.421		99.7554	0.872959			105.136	111.286	105.447		107.29	1.15481
25		69.4675	73.2793	72.9301		71.8923	0.702378			94.8427	106.375	105.761		102.326	2.16265			71.5129	82.9192	72.0618		75.498	2.14428			102.443	107.604	105.506		105.184	0.865202			107.249	109.151	101.744		106.048	1.28228			101.856	105.095	101.537		102.829	0.65613
26		73.8363	77.9666	73.1176		74.9735	0.87229			101.018	96.2894	102.345		99.8839	1.06094			69.8211	77.8076	71.9724		73.2004	1.37748			106.988	95.0909	101.048		101.042	1.98287			101.189	102.863	98.1936		100.749	0.78856			94.9167	101.589	96.8951		97.8003	1.14232
27		60.5935	69.0853	73.9616		67.8801	2.25502			105.135	98.6053	101.178		101.639	1.09634			67.064	77.4551	71.6147		72.0446	1.73629			91.6087	101.863	107.416		100.296	2.67312			105.209	101.986	93.4333		100.209	2.02845			96.4307	104.498	105.773		102.234	1.68861
28		68.7167	75.2529	77.1499		73.7065	1.47473			102.047	97.7088	96.3453		98.7004	0.992473			67.9412	75.34	71.0783		71.4532	1.23786			89.6785	95.6797	101.844		95.7341	2.02768			100.818	106.665	99.4039		102.296	1.28313			105.704	90.6986	102.596		99.6662	2.64002
29		69.8771	68.0163	66.8347		68.2427	0.511265			94.0557	101.145	91.5125		95.5712	1.66398			71.8889	80.7159	64.6406		72.4151	2.68352			99.0182	100.611	104.869		101.5	1.00826			102.426	101.328	99.6459		101.133	0.466712			102.045	97.934	98.524		99.501	0.740944
30		67.5562	70.0721	81.7449		73.1244	2.5236			99.7465	103.237	99.7615		100.915	0.670296			65.8108	79.0414	71.1677		72.0066	2.21837			95.8427	102.084	108.69		102.205	2.14146			99.3958	102.79	93.1913		98.459	1.62248			101.099	110.465	103.085		104.883	1.64514
31		71.1058	67.4407	71.1483		69.8983	0.709488			100.655	102.49	100.345		101.163	0.386482			60.7353	74.8112	68.3959		67.9808	2.34904			94.7219	96.7102	101.605		97.6792	1.18085			100.076	104.91	95.7731		100.253	1.5237			106.902	95.9946	95.7549		99.5506	2.12263
32		67.0784	68.6742	70.5857		68.7794	0.585342			103.197	104.582	95.2621		101.014	1.6763			70.385	73.1367	70.9889		71.5035	0.48208			99.4541	100.685	103.516		101.218	0.694232			94.3869	103.96	103.035		100.46	1.76005			103.811	105.393	97.058		102.087	1.47562
33		74.0411	79.529	74.8056		76.1252	0.990816			95.6298	101.743	101.761		99.7113	1.17824			70.573	78.072	64.283		70.976	2.30111			97.8352	96.4158	95.7946		96.6819	0.348656			98.5301	106.007	102.308		102.282	1.24616			98.1339	96.9643	99.8271		98.3084	0.479791
34		70.8328	69.5787	75.3682		71.9266	1.01526			93.3292	97.41	102.428		97.7224	1.51911			67.6906	68.7302	64.7301		67.0503	0.691837			93.4144	105.911	101.605		100.31	2.11607			102.179	104.398	101.018		102.531	0.572616			106.587	102.857	104.225		104.556	0.628954
35		70.2184	78.131	69.0853		72.4783	1.64271			100.473	100.249	97.7617		99.4945	0.501598			70.9489	64.9406	70.363		68.7508	1.10426			95.9672	102.599	106.939		101.835	1.8418			99.2103	106.592	101.986		102.596	1.24279			108.101	108.377	103.492		106.657	0.914667
36		70.0136	70.4833	82.0262		74.1744	2.26798			96.9617	100.323	97.5951		98.2934	0.59546			63.6803	81.5091	78.1418		74.4437	3.15741			102.505	103.261	103.675		103.147	0.197751			105.951	106.738	102.47		105.053	0.757097			99.3956	110.54	96.7322		102.223	2.44171
37		68.7849	74.7595	75.1807		72.9084	1.1924			98.3541	97.5594	99.5949		98.5028	0.341948			69.5704	61.5035	70.4524		67.1754	1.64394			101.758	101.789	99.297		100.948	0.476628			101.684	99.4999	93.514		98.2326	1.40993			98.7017	96.8897	104.877		100.156	1.39579
38		73.6998	73.0326	71.6172		72.7832	0.354483			102.652	100.099	99.0116		100.588	0.622977			65.9361	71.6385	70.8995		69.4913	1.03367			91.8578	103.261	97.307		97.4753	1.9012			106.445	102.644	98.1129		102.401	1.3905			99.4586	99.7242	96.1621		98.4483	0.661446
39		64.9622	75.1706	70.5857		70.2395	1.70433			96.5984	103.237	95.4287		98.4214	1.40374			64.9335	73.4892	65.4453		67.956	1.59957			100.077	99.4337	101.765		100.425	0.40128			96.6131	101.328	102.228		100.056	1.0052			102.108	94.0552	100.479		98.8807	1.41921
40		67.0101	59.1351	62.9899		63.045	1.3126			99.0806	98.5306	100.428		99.3464	0.325432			64.4949	74.6349	66.9653		68.6984	1.7625			104.684	109.591	101.605		105.294	1.34258			100.014	108.566	95.8538		101.478	2.16039			102.045	94.9503	99.5013		98.8322	1.19812
41		68.3071	74.6772	74.7118		72.5654	1.22927			99.0806	101.743	98.5117		99.7784	0.574973			69.2571	72.6079	70.4524		70.7725	0.566059			91.7955	102.82	102.481		99.032	2.08977			102.364	99.2806	103.035		101.56	0.66736			104.631	105.468	99.8271		103.309	1.01468
42		68.5119	68.0985	72.6487		69.7531	0.838747			94.7822	98.2317	96.012		96.342	0.58276			65.2468	79.7465	67.8595		70.9509	2.57613			102.256	100.391	98.501		100.383	0.625834			102.921	103.594	97.8709		101.462	1.04269			105.136	101.738	103.818		103.564	0.57103
43		67.4197	67.2762	62.7086		65.8015	0.893162			96.4168	98.9788	100.595		98.6634	0.702247			67.7533	74.1061	72.2406		71.3667	1.08845			105.556	109.739	96.8294		104.041	2.19551			101.869	107.835	102.793		104.166	1.07031			100.468	106.512	107.157		104.712	1.22996
44		66.9418	67.8518	70.3044		68.366	0.579743			103.561	102.116	100.595		102.091	0.494361			67.3773	69.1708	61.4218		65.99	1.35217			96.7144	99.4337	94.2822		96.8101	0.859018			104.899	99.3537	91.4969		98.5833	2.24479			103.811	108.526	95.1034		102.48	2.26987
45		63.8701	67.2762	72.2736		67.8066	1.40894			94.4795	93.8989	109.844		99.4073	3.01424			66.2494	67.232	67.4124		66.9646	0.208633			99.7031	96.6366	99.8542		98.7313	0.605207			98.6537	104.398	97.0641		100.039	1.28612			101.919	95.3979	103.085		100.134	1.38091
46		65.0305	66.1249	68.6164		66.5906	0.612584			103.016	92.4795	95.512		97.0024	1.80797			62.8031	76.3975	66.9653		68.722	2.32179			100.45	101.421	93.2475		98.3729	1.48842			100.2	102.498	98.355		100.351	0.691795			103.685	97.561	101.537		100.928	1.03574
47		66.3275	66.6183	78.6503		70.5321	2.34405			96.5379	94.2724	98.095		96.3018	0.640744			65.3722	68.5539	68.3959		67.4407	0.597706			99.5163	108.855	94.7598		101.044	2.39027			96.0565	103.009	97.0641		98.71	1.25242			97.1246	96.293	90.6239		94.6805	1.1792
48		61.4126	70.9767	74.0554		68.8149	2.19759			101.987	98.9041	98.9283		99.9396	0.590901			64.6202	72.0791	64.0148		66.9047	1.49713			95.905	107.751	96.511		100.056	2.22379			96.9841	106.592	91.4969		98.3576	2.54686			107.596	99.948	98.8498		102.131	1.58816
49		64.4844	68.1808	70.023		67.5627	0.940187			95.6298	101.519	91.1792		96.1092	1.7288			74.0193	65.8219	69.6477		69.8296	1.36725			107.05	97.6671	96.7498		100.489	1.90024			111.331	106.957	105.213		107.834	1.05049			107.092	103.528	103.085		104.568	0.73215
50		65.8497	70.4011	65.9907		67.4138	0.862668			96.3563	104.656	97.8451		99.6192	1.47511			63.367	70.7572	66.0712		66.7318	1.24637			99.5786	98.4032	93.0087		96.9968	1.16783			104.961	101.401	103.761		103.374	0.603796			106.65	107.183	107.972		107.268	0.221619
51		60.9348	67.2762	67.116		65.109	1.20529			100.049	93.5253	94.0122		95.8623	1.21139			67.252	68.3776	73.2242		69.6179	1.0578			93.9748	107.604	101.924		101.168	2.28201			97.6643	99.6462	100.13		99.1468	0.4355			99.9633	114.941	96.8137		103.906	3.22847
52		66.6688	61.8488	67.0222		65.1799	0.963427			98.233	97.41	98.5117		98.0515	0.190938			63.6803	74.9874	60.2595		66.3091	2.56928			96.0918	106.426	99.6154		100.711	1.75123			102.179	105.495	94.8856		100.853	1.80917			107.281	101.514	102.596		103.797	1.02168
53		62.4366	62.8356	63.0837		62.7853	0.108831			101.442	96.5882	98.6783		98.9027	0.811493			63.8683	66.615	59.9912		63.4915	1.10931			98.6446	105.543	96.6702		100.286	1.55285			101.498	108.42	98.5164		102.811	1.6935			103.307	102.111	106.343		103.92	0.727151
54		59.8426	74.8417	69.8355		68.1733	2.54549			98.4146	98.5306	96.2619		97.7357	0.42588			63.3044	81.3328	62.6736		69.1036	3.53184			97.0257	100.759	95.2374		97.6739	0.939027			101.56	111.052	95.9345		102.849	2.54682			97.6293	101.962	99.5013		99.6975	0.724329
55		65.4401	67.1117	72.2736		68.2752	1.18741			101.987	99.2776	96.4286		99.2309	0.92642			67.7533	83.2717	69.1112		73.3787	2.86481			99.9522	97.8143	96.113		97.9599	0.641237			100.942	103.302	99.5653		101.27	0.629898			104.064	104.349	99.0127		102.475	1.00063
56		66.0544	67.4407	67.96		67.1517	0.328364			98.1119	95.0941	95.0954		96.1005	0.580652			65.9988	76.1331	62.8524		68.3281	2.31334			96.2163	107.457	103.834		102.502	1.91246			100.694	108.931	102.228		103.951	1.46019			105.136	102.111	99.4199		102.222	0.953226
57		57.5899	64.5625	66.9285		63.027	1.61831			101.865	99.6511	96.9285		99.4817	0.824272			69.1945	72.6079	68.1277		69.9767	0.780101			99.6409	98.8448	100.969		99.8181	0.357636			103.786	106.299	109.328		106.471	0.924942			102.802	99.4258	95.3477		99.1918	1.24421
58		63.7335	66.865	69.5542		66.7176	0.971039			99.9887	103.312	94.1789		99.1597	1.54083			66.876	69.964	69.5583		68.7994	0.559345			105.058	97.5935	99.8542		100.835	1.27589			103.972	105.861	99.0005		102.944	1.18121			107.912	109.794	99.0941		105.6	1.90409
59		64.3479	69.8254	65.1467		66.44	0.986313			104.348	104.283	97.3451		101.992	1.34143			60.1713	75.7806	67.8595		67.9371	2.60164			102.007	99.3601	98.1826		99.8499	0.65288			99.9523	109.37	102.147		103.823	1.64249			101.982	103.603	107.401		104.329	0.927233
60		65.3036	68.9209	68.2413		67.4886	0.64085			99.5649	100.697	97.3451		99.2023	0.568363			63.8056	74.723	58.8289		65.7859	2.71			102.131	106.5	96.909		101.847	1.60059			107.249	104.179	102.308		104.579	0.831509			102.676	105.319	106.587		104.86	0.665139
61		57.5899	65.3848	72.555		65.1766	2.49489			92.6633	96.7376	97.3451		95.582	0.848624			59.7954	69.6115	58.0242		62.477	2.08059			101.696	106.205	97.9438		101.948	1.37888			103.601	106.665	97.3868		102.551	1.57577			98.7647	103.454	101.049		101.089	0.781592
62		71.5154	69.0853	69.3666		69.9891	0.443088			101.321	106.748	96.012		101.36	1.78939			61.8005	74.3705	60.9748		65.7153	2.50234			96.5899	107.383	100.969		101.647	1.80952			100.694	111.71	100.695		104.366	2.11983			101.225	101.813	107.157		103.398	1.08949
63		63.5287	63.8224	74.618		67.323	2.10644			94.7822	100.473	97.1785		97.4779	0.952373			62.0512	78.072	64.1936		68.1056	2.89913			98.8937	110.327	104.949		104.723	1.90674			102.859	105.349	103.277		103.828	0.4445			99.4586	104.722	109.275		104.485	1.63743
64		59.5695	65.9605	63.5526		63.0275	1.07588			99.02	101.444	103.428		101.297	0.735834			60.1087	63.1779	64.3724		62.553	0.733164			94.7842	103.629	103.436		100.617	1.68396			102.611	105.276	101.582		103.156	0.635364			110.687	102.782	102.922		105.464	1.50802
65		58.2043	64.8914	60.0829		61.0595	1.14963			100.897	104.133	98.1784		101.07	0.993759			64.9335	66.4388	71.1677		67.5133	1.08434			94.971	102.378	97.5458		98.2983	1.25346			100.633	103.667	99.0005		101.1	0.789429			108.416	109.496	105.528		107.813	0.683768
66		64.6892	64.8092	71.5234		67.0073	1.30386			99.2622	100.921	98.095		99.4261	0.473382			63.9936	72.9604	68.2171		68.3904	1.4953			106.241	112.241	101.605		106.696	1.7775			100.076	107.688	93.3526		100.372	2.39083			103.244	106.736	101.293		103.757	0.919168
67		61.8222	62.5889	71.5234		65.3115	1.79778			101.623	96.887	98.7616		99.0906	0.795064			63.4297	73.1367	59.8124		65.4596	2.29673			95.9672	107.162	98.4214		100.517	1.96148			105.58	107.177	98.0323		103.596	1.62807			101.982	115.239	100.153		105.791	2.74436
68		64.0066	67.1117	63.4588		64.859	0.656674			96.78	98.4558	100.011		98.4158	0.538695			64.3696	76.2213	62.5842		67.725	2.47064			99.4541	99.9489	100.173		99.8585	0.122565			94.7579	102.644	96.0959		97.8325	1.40667			100.91	99.3512	97.3024		99.1877	0.603045
69		62.5731	58.4772	66.5534		62.5345	1.34608			99.9281	100.996	97.5118		99.4786	0.594998			67.0013	70.669	66.8759		68.1821	0.718222			97.0257	104.66	102.879		101.521	1.33132			103.353	109.736	101.663		104.917	1.41915			102.234	98.5307	107.483		102.749	1.49941
70		53.0846	66.9473	64.5841		61.5387	2.47204			95.5087	106.375	95.2621		99.0484	2.11527			54.4066	66.7913	67.0548		62.7509	2.40919			102.069	102.893	99.1378		101.367	0.65793			101.684	108.054	96.9027		102.213	1.86483			110.624	115.239	98.0353		107.966	2.9682
71		61.6857	69.0853	66.5534		65.7748	1.25359			103.621	95.8412	101.011		100.158	1.31985			56.7877	68.642	59.5442		61.658	2.06781			98.5824	107.53	101.765		102.626	1.51192			96.9841	100.377	104.406		100.589	1.23854			107.028	105.319	109.275		107.207	0.661361
72		61.9587	66.5361	68.5226		65.6725	1.12203			103.197	98.3064	94.0955		98.5331	1.51837			63.6177	73.1367	62.0477		66.2674	2.0002			95.7182	103.482	103.197		100.799	1.46753			104.961	101.766	92.2231		99.6502	2.20917			105.451	103.006	100.804		103.087	0.774849
73		62.5048	63.9046	65.9907		64.1334	0.584726			97.6276	98.0076	93.179		96.2714	0.89495			69.7584	72.9604	60.2595		67.6594	2.20184			95.5314	102.378	110.441		102.783	2.48767			106.755	112.587	99.4039		106.248	2.20202			104.064	101.887	103.492		103.148	0.376092
74		60.3204	60.7797	69.9293		63.6765	1.80665			95.206	103.984	98.0117		99.0672	1.49439			66.8134	72.5198	58.3818		65.905	2.37087			104.062	98.0352	96.0334		99.3768	1.39296			104.095	109.955	99.6459		104.565	1.72351			97.6293	114.866	100.071		104.189	3.10903
75		63.1874	68.263	63.2713		64.9072	0.968829			101.381	101.593	92.0958		98.3568	1.80774			61.9258	71.0216	70.0053		67.6509	1.66134			102.692	102.304	101.207		102.068	0.256656			103.044	103.887	98.1936		101.708	1.02423			104.568	102.037	103.248		103.284	0.422088
76		63.8701	57.2437	66.7409		62.6182	1.6236			98.6568	97.4847	97.8451		97.9955	0.20012			59.1061	72.6079	63.4783		65.0641	2.29639			95.0333	105.249	104.232		101.505	1.8758			101.56	106.884	105.859		104.768	0.941574			105.767	105.99	111.881		107.879	1.15578
77		63.1192	67.194	64.7716		65.0283	0.68316			98.8384	98.0823	104.094		100.338	1.09155			61.2992	73.1367	63.9253		66.1204	2.07218			101.073	97.8143	100.173		99.6866	0.560927			101.498	104.91	99.0005		101.803	0.988874			103.117	104.498	104.632		104.083	0.279526
78		65.3718	65.9605	65.4281		65.5868	0.108277			96.2957	107.57	97.2618		100.376	2.08297			60.7979	69.0827	56.236		62.0389	2.17088			103.999	104.365	99.1378		102.501	0.972741			99.8287	98.6957	97.6288		98.7177	0.36669			103.433	103.603	106.587		104.541	0.591329
79		58.136	61.5198	70.023		63.2263	2.04149			98.3541	101.593	101.095		100.347	0.581393			62.6778	72.9604	65.8924		67.1769	1.75343			101.633	105.617	94.8394		100.696	1.81645			102.982	103.375	100.291		102.216	0.559483			106.398	104.274	109.03		106.567	0.794183
80		60.7983	67.6874	63.4588		63.9815	1.15806			100.534	99.3523	95.2621		98.3826	0.922096			61.5499	69.4352	65.0877		65.3576	1.31653			100.077	102.893	102.64		101.87	0.5194			102.982	115.731	99.5653		106.093	2.83992			99.2694	102.857	105.61		102.579	1.05976
81		60.457	66.865	58.3012		61.8744	1.4848			101.26	99.6511	93.7622		98.2245	1.31575			60.5473	69.5233	63.8359		64.6355	1.51371			98.6446	101.274	96.2722		98.7302	0.833971			107.126	115.073	103.922		108.707	1.91366			108.101	112.33	107.32		109.25	0.89855
82		62.7779	66.1249	63.1775		64.0268	0.609341			98.5963	100.473	94.7621		97.9437	0.970253			59.858	75.2518	65.0877		66.7325	2.6092			99.8277	110.622	103.118		104.522	1.84417			94.0777	100.816	100.291		98.395	1.24937			109.362	111.957	100.804		107.375	1.94535
83		58.4091	61.1909	61.4895		60.3632	0.566287			99.8676	103.013	94.7621		99.2142	1.388			66.1241	77.5432	59.0971		67.5881	3.10326			97.3993	105.396	99.1378		100.644	1.40191			105.827	107.177	95.1277		102.71	2.20048			104.568	99.1274	98.9312		100.876	1.06647
84		62.6413	68.6742	59.614		63.6432	1.53747			97.9908	96.2894	100.011		98.0972	0.621103			61.7378	73.5773	66.9653		67.4268	1.97774			101.073	96.8575	99.297		99.0758	0.705479			96.9223	110.32	96.822		101.355	2.58818			107.47	109.794	101.13		106.131	1.49478
85		61.6174	67.0295	65.3343		64.6604	0.922755			97.3854	109.587	98.9283		101.967	2.21468			66.876	76.8382	59.1865		67.6336	2.95006			95.1578	112.315	102.322		103.265	2.87244			103.601	111.125	101.905		105.544	1.63574			104.064	111.659	100.397		105.373	1.91463
86		62.2318	63.4112	63.4588		63.0339	0.2317			96.5984	106.972	94.3455		99.3054	2.24484			58.9181	67.7607	67.0548		64.5779	1.63806			99.0182	105.764	97.705		100.829	1.44128			94.5724	104.398	104.89		101.287	1.94009			108.227	100.172	99.7457		102.715	1.59282
87		63.1192	67.194	67.96		66.091	0.867353			96.9617	109.512	89.5961		98.69	3.35663			59.2941	74.2824	68.7536		67.4434	2.52652			97.2748	98.992	95.9538		97.4069	0.507803			99.4576	103.156	95.4504		99.3545	1.28453			96.4307	103.454	103.003		100.963	1.31041
88		63.1874	67.6051	67.0222		65.9383	0.800018			101.381	96.5135	99.0949		98.9965	0.811761			61.1739	73.5773	60.9748		65.242	2.40644			104.498	108.414	99.2174		104.043	1.53833			99.2721	108.785	102.308		103.455	1.61969			107.028	109.197	105.854		107.36	0.565381
89		70.8328	56.3391	68.9915		65.3878	2.6301			97.9303	101.892	95.2621		98.3615	1.11202			59.6074	67.937	67.9489		65.1644	1.60418			100.762	111.579	104.073		105.471	1.84749			103.23	115.584	111.184		109.999	2.08731			107.028	108.377	104.144		106.516	0.720852
90		60.5935	66.6183	65.9907		64.4008	1.10406			97.2038	101.295	99.1782		99.2256	0.681937			63.6177	69.5233	63.8359		65.659	1.11614			92.0445	107.015	92.0535		97.0377	2.88024			104.034	106.007	106.101		105.38	0.38908			104.568	107.482	102.026		104.692	0.90997

## Sheet: Figure 3a
		Ub4(K63)-Ub-CP8-35				Average	Standard Error			Ub4(K63)-Ub-CP8-35				Average	Standard Error			Ub4(K63)-Ub-CP8-35				Average	Standard Error			Ub4(K63)-Ub-CP8-35				Average	Standard Error			Ub4(K63)-Ub-CP8-35				Average	Standard Error			Ub4(K63)-Ub-CP8-35				Average	Standard Error
		WT 1	WT 2	WT 3		WT	WT			Rpn1 1	Rpn1 2	Rpn1 3		Rpn1	Rpn1			Rpn10 1	Rpn10 2	Rpn10 3		Rpn10	Rpn10			Rpn13 1	Rpn13 2	Rpn13 3		Rpn13	Rpn13			Rpn1/10 1	Rpn1/10 2	Rpn1/10 3		Rpn1/10	Rpn1/10			Rpn10/13 1	Rpn10/13 2	Rpn10/13 3		Rpn10/13	Rpn10/13
0		99.9223	97.6821	108.913		102.173	1.98139			102.661	94.6191	97.7043		98.328	1.3523			104.961	114.005	106.138		108.368	1.6391			102.654	99.7103	100.191		100.852	0.526329			104.279	111.257	113.009		109.515	1.53946			92.6964	94.5747	102.993		96.7547	1.82787
1		100.055	94.4784	97.1112		97.215	0.930001			97.1623	104.638	100.7		100.833	1.24652			97.2226	97.723	102.278		99.0746	0.928555			100.997	99.4752	107.452		102.641	1.4116			90.2539	99.3369	97.7497		95.7802	1.61709			101.555	107.01	84.5827		97.7159	3.89872
2		101.72	101.995	80.1233		94.6128	4.18301			100.791	97.7732	97.7043		98.7562	0.587561			100.849	101.544	95.9736		99.4556	1.01183			102.516	104.959	96.7832		101.419	1.39891			87.7324	92.2996	89.7761		89.936	0.762593			96.3876	98.9725	103.884		99.748	1.26929
3		85.6048	94.2935	77.0237		85.6407	2.87832			104.86	101.484	97.205		101.183	1.2788			90.83	99.2183	93.7862		94.6115	1.41821			91.9778	101.277	88.7819		94.0122	2.16376			91.0418	83.6825	82.7648		85.8297	1.51236			91.22	81.5328	98.0936		90.2821	2.77338
4		86.8701	86.7771	70.9438		81.5303	3.0561			100.791	94.9902	111.519		102.434	2.79532			89.1851	78.4501	97.7749		88.47	3.22741			96.0273	95.7149	97.0796		96.2739	0.238319			77.6467	92.0124	84.1396		84.5995	2.39796			100.817	84.7174	90.0761		91.8702	2.73277
5		88.6015	80.7394	58.9033		76.0814	5.1291			98.3719	111.131	98.3701		102.624	2.45575			86.0823	93.0709	91.7276		90.2936	1.23615			97.4998	95.4016	98.2649		97.0555	0.494169			81.2713	86.5548	76.5784		81.4682	1.66371			86.9751	91.5417	76.2683		84.9284	2.61322
6		83.2075	79.9384	61.1087		74.7515	3.97585			94.633	91.4651	96.3727		94.1569	0.829405			88.5496	79.9454	84.3936		84.2962	1.43431			96.9016	88.8994	90.4118		92.0709	1.4171			70.24	82.8207	71.3544		74.805	2.32138			88.8207	78.3481	73.1505		80.1064	2.66058
7		82.0088	83.327	61.8836		75.7398	4.00597			97.7121	97.7732	100.201		98.5621	0.473212			79.3532	100.381	83.3643		87.6996	3.72143			96.4875	91.7196	100.488		96.2315	1.46319			64.2516	81.5282	86.0642		77.2813	3.83659			74.9789	81.8361	81.4648		79.4266	1.28543
8		77.9466	78.275	61.5856		72.6024	3.18075			105.63	99.9995	96.2063		100.612	1.5805			80.1757	75.2933	78.2176		77.8955	0.819023			90.5513	84.8257	98.1168		91.1646	2.22224			67.0882	77.2196	67.78		70.6959	1.88675			74.2407	81.2295	70.0326		75.1676	1.88523
9		77.3473	75.6874	63.195		72.0765	2.57877			104.75	84.2294	86.5526		91.844	3.74573			80.4	77.4532	81.8203		79.8912	0.74252			93.2203	92.4247	84.3367		89.9939	1.63847			75.2828	74.6345	68.0549		72.6574	1.33301			82.9149	69.2491	78.6439		76.936	2.33038
10		74.3506	78.9527	54.1347		69.146	4.40074			100.241	102.411	98.8694		100.507	0.59532			79.914	80.7761	76.6737		79.1213	0.721026			89.815	85.1391	92.6344		89.1962	1.26193			64.5667	86.9857	66.1303		72.5609	4.17222			87.3442	70.9173	68.5479		75.6031	3.4123
11		79.9444	73.7775	55.9229		69.8816	4.15854			104.53	98.1442	93.0439		98.5727	1.91837			77.2224	76.7886	79.7616		77.9242	0.535321			89.9071	97.2817	90.8563		92.6817	1.33731			60.7846	68.028	73.1415		67.318	2.06966			73.8716	72.2821	65.2815		70.4784	1.52342
12		66.9588	62.8109	49.4258		59.7318	3.05436			95.4028	98.7008	101.2		98.4344	0.969197			75.4654	75.9579	89.1543		80.1925	2.58834			89.1708	79.4202	83.1513		83.9141	1.63995			53.6931	73.9164	70.5295		66.0463	3.61048			79.0392	75.3151	67.5086		73.9543	1.96151
13		77.4139	74.0239	53.9559		68.4646	4.22622			95.5127	94.9902	97.8707		96.1246	0.511546			75.6897	87.2558	65.4797		76.1417	3.6317			89.3549	86.9409	74.7054		83.667	2.61811			50.3837	64.2939	61.4561		58.7112	2.45004			64.09	67.4293	70.7749		67.4314	1.11415
14		68.4904	71.4363	51.6909		63.8725	3.55065			99.1417	98.7008	87.3848		95.0758	2.22141			78.5682	82.936	75.773		79.0924	1.20339			88.2965	80.6737	85.6702		84.8801	1.29078			61.415	72.7674	62.4184		65.5336	2.09491			70.9187	55.1456	64.0937		63.386	2.63676
15		65.6269	68.0477	50.4987		61.3911	3.17015			98.5918	93.5059	100.034		97.3774	1.14317			67.3158	76.4563	72.8137		72.1953	1.53385			96.7636	80.1253	80.9287		85.9392	3.1276			50.5413	65.5865	64.6181		60.2486	2.80691			61.3217	76.68	68.8448		68.9488	2.55989
16		70.7546	68.3558	46.0878		61.7327	4.53396			100.131	101.298	88.3834		96.6044	2.38113			72.9981	71.472	74.3577		72.9426	0.481217			91.9778	86.5492	78.4097		85.6456	2.27635			66.6154	67.1663	54.4449		62.7422	2.39699			63.3518	66.5194	66.3208		65.3973	0.591419
17		63.6957	66.4459	52.0485		60.73	2.54772			109.149	87.94	83.5566		93.5484	4.5623			70.6429	90.5787	81.0483		80.7566	3.32371			89.677	86.7842	88.6337		88.365	0.488335			55.1114	67.4535	66.5427		63.0359	2.29264			64.6437	56.2072	63.6483		61.4997	1.53681
18		66.759	59.2375	46.8031		57.5999	3.35942			98.3719	84.0438	109.522		97.3125	4.25733			69.2223	78.6162	76.0303		74.623	1.61751			84.9373	90.5445	68.7785		81.4201	3.76708			60.7846	61.1343	64.7555		62.2248	0.732878			71.4723	63.638	53.9977		63.036	2.91762
19		62.1641	62.5645	49.3662		58.0316	2.50237			96.8323	78.6634	83.3901		86.2953	3.14214			70.3064	71.3058	79.7616		73.7913	1.73152			84.8913	82.3188	83.4476		83.5526	0.429809			49.4381	72.911	70.1171		64.1554	4.27396			72.2106	67.7326	67.5086		69.1506	0.88413
20		63.2962	59.792	48.9489		57.3457	2.49331			106.07	109.647	94.0425		103.253	2.72491			66.9419	66.4876	71.3983		68.276	0.904532			84.201	80.047	88.4855		84.2445	1.40648			61.415	68.7461	56.3695		62.1769	2.07446			73.1333	59.2402	63.9453		65.4396	2.35536
21		67.7579	63.3038	43.7035		58.2551	4.26576			99.0317	96.2889	88.7163		94.679	1.78094			66.6802	78.6162	74.4863		73.2609	2.02054			91.5177	89.2911	71.7419		84.1836	3.61071			54.481	71.7621	64.4806		63.5746	2.89203			65.5665	57.4204	64.0937		62.3602	1.44697
22		63.0964	67.3084	44.1208		58.1752	4.11744			100.021	103.154	96.5392		99.9047	1.10292			67.6148	84.099	69.8544		73.8561	2.98036			84.9833	95.7149	81.6695		87.4559	2.44731			50.8564	64.4375	67.9175		61.0705	3.00504			72.026	68.3392	59.0457		66.4703	2.22964
23		59.9	61.5171	47.9952		56.4708	2.46147			96.9423	87.1979	94.209		92.783	1.67543			64.7737	73.6319	68.5677		68.9911	1.48141			92.6681	77.1484	88.1892		86.0019	2.66257			55.7417	71.6185	61.8685		63.0762	2.66899			57.446	60.9083	55.9278		58.0941	0.850906
24		61.8311	64.1047	46.6243		57.52	3.16808			100.901	91.8362	99.5352		97.4242	1.62911			64.026	67.8167	68.825		66.8893	0.843458			88.1124	78.1668	76.0389		80.7727	2.14826			42.977	71.4749	63.5183		59.3234	4.90159			67.7812	61.6666	67.2116		65.5531	1.12596
25		63.0298	60.5929	42.4518		55.3582	3.74782			106.729	89.0532	101.699		99.1605	3.03581			67.241	68.6475	67.4097		67.7661	0.255993			88.5266	80.3603	79.4469		82.7779	1.66646			56.8449	66.5918	62.6934		62.0434	1.6353			79.0392	64.093	53.7008		65.611	4.24574
26		67.8245	59.5456	48.8893		58.7531	3.16414			95.6227	84.2294	89.8814		89.9112	1.89891			63.8017	60.6725	73.5857		66.02	2.24544			84.3851	82.5538	74.5572		80.4987	1.74211			51.4868	59.2673	53.4825		54.7455	1.34702			68.1503	65.6095	65.7269		66.4956	0.47808
27		57.0365	61.8251	44.2996		54.3871	3.01939			100.571	104.081	87.0519		97.2348	2.9972			65.1475	70.6412	72.5563		69.4484	1.28192			87.1001	81.7704	79.1506		82.6737	1.35033			61.415	64.4375	49.7707		58.5411	2.58142			61.1371	62.8798	59.4911		61.1694	0.564854
28		52.8411	61.0858	41.6173		51.8481	3.25739			100.681	86.8268	99.0358		95.5146	2.52291			63.0167	70.4751	59.5611		64.3509	1.85934			86.5479	81.6921	79.7433		82.6611	1.16808			54.6386	61.4215	51.5579		55.8727	1.6821			81.9921	54.539	60.2335		65.5882	4.82956
29		59.567	58.7447	40.2464		52.8527	3.64171			91.004	106.864	99.8681		99.2454	2.64947			66.6429	78.6162	72.4277		72.5623	1.99594			84.247	78.9502	73.52		78.9057	1.78788			50.5413	57.4002	52.2453		53.3956	1.19041			77.9318	66.9743	58.3034		67.7365	3.2788
30		64.7612	57.3276	42.3326		54.8071	3.80826			95.7327	96.2889	83.0572		91.6929	2.49464			60.9606	77.7855	69.983		69.5764	2.80661			83.9249	82.7889	81.225		82.6463	0.451861			48.9654	54.8151	62.9683		55.5829	2.34433			72.2106	57.8753	60.085		63.3903	2.57268
31		62.0309	58.2518	41.4981		53.9269	3.64276			102.221	103.71	104.362		103.431	0.365862			60.2503	72.9673	68.6964		67.3046	2.15724			86.2257	82.6322	81.5214		83.4598	0.819653			44.7104	56.8257	61.8685		54.4682	2.93955			64.4592	53.7808	59.3427		59.1942	1.78024
32		53.9732	51.7827	43.2267		49.6609	1.89293			92.8735	106.864	85.0546		94.9308	3.68314			64.1382	63.9954	61.4911		63.2082	0.496268			86.5018	80.2036	80.336		82.3472	1.19956			55.7417	71.9057	58.7066		62.118	2.86835			58.7379	61.6666	59.1942		59.8662	0.525258
33		55.638	57.5125	39.8887		51.0131	3.22648			102.551	90.723	84.7217		92.6651	3.02393			66.4559	68.3152	64.8364		66.5358	0.58026			83.6488	77.9318	79.8915		80.4907	0.968411			42.8194	60.4162	54.7198		52.6518	2.99295			70.365	69.5524	59.3427		66.42	2.04754
34		51.4427	52.7685	43.2863		49.1658	1.71159			94.413	79.22	91.8788		88.5039	2.71312			60.2503	63.497	69.3397		64.3623	1.53536			81.5781	81.4571	78.1134		80.3828	0.655448			50.2261	62.5705	47.5711		53.4559	2.66811			67.9657	57.8753	54.2947		60.0452	2.36305
35		58.1019	51.9676	40.3656		50.145	3.00252			102.991	101.484	90.2143		98.2296	2.32739			64.9606	68.4813	72.0417		68.4945	1.18018			80.7958	76.6784	83.5958		80.3566	1.15985			56.6873	61.1343	53.3451		57.0555	1.30255			64.2746	49.0796	65.133		59.4958	3.01028
36		55.5714	56.8347	41.3193		51.2418	2.87212			108.709	94.6191	90.2143		97.8474	3.22023			62.0073	62.8324	63.9357		62.9251	0.322515			84.063	89.9961	76.4835		83.5142	2.25767			46.7591	56.9694	52.9326		52.2204	1.71408			57.2614	58.1786	56.8187		57.4196	0.231216
37		52.6413	56.0338	40.7232		49.7994	2.6804			102.881	110.575	96.8721		103.443	2.28955			64.3251	73.6319	61.3624		66.4398	2.13409			85.2594	80.752	77.6689		81.2268	1.27249			43.6073	52.5172	52.7952		49.6399	1.74207			75.9017	59.2402	58.3034		64.4818	3.30035
38		57.2362	56.4651	43.2267		52.3093	2.62508			91.3339	88.4966	88.7163		89.5156	0.526181			58.3063	74.4626	65.8657		66.2115	2.69456			81.2099	79.8119	81.0768		80.6996	0.257193			56.6873	60.5598	51.008		56.085	1.60144			64.6437	58.6336	59.3427		60.8733	1.09481
39		54.1064	46.2995	38.2197		46.2085	2.6479			94.9629	78.6634	95.707		89.7778	3.21083			60.2129	65.1584	66.509		63.9601	1.1049			78.725	72.918	75.2981		75.647	0.973058			52.1172	50.2193	46.6088		49.6484	0.932741			57.0769	58.6336	60.8274		58.8459	0.628083
40		52.3084	50.1193	43.0479		48.4918	1.61333			105.96	91.094	95.8734		97.6424	2.52969			56.9231	66.986	66.6377		63.5156	1.90397			84.4771	77.4618	69.223		77.0539	2.54508			47.3895	50.7937	53.0701		50.4178	0.952973			63.9055	53.1742	58.6003		58.56	1.78859
41		60.0997	54.1855	42.7498		52.345	2.94005			90.4542	91.4651	97.8707		93.2633	1.34067			59.3531	66.8199	61.3624		62.5118	1.28794			79.0011	80.6737	69.6675		76.4474	1.97695			49.2805	58.5492	50.1831		52.6709	1.70355			64.2746	53.9324	61.8667		60.0246	1.80386
42		61.2318	48.3942	39.4119		49.6793	3.65553			98.5918	97.2166	86.3861		94.0648	2.22848			58.3437	73.6319	62.0057		64.6604	2.66077			79.5993	74.0931	78.1134		77.2686	0.949548			48.9654	62.4269	54.1699		55.1874	2.26273			56.3386	49.0796	55.3339		53.5841	1.31106
43		57.0365	57.8205	42.8094		52.5555	2.81647			98.7018	96.4744	88.5499		94.5754	1.77858			57.9699	61.5032	55.7011		58.3914	0.974645			84.109	80.987	74.1127		79.7362	1.70472			53.6931	51.5118	67.0926		57.4325	2.81223			70.7341	61.2116	60.9758		64.3072	1.8557
44		59.1674	51.105	47.8164		52.6963	1.94681			98.152	97.4021	87.8841		94.4794	1.90799			63.1288	57.6818	58.1457		59.6521	1.0066			80.1055	74.6415	77.5207		77.4226	0.911107			58.7359	57.9747	49.0833		55.2646	1.7889			56.3386	48.1697	48.6528		51.0537	1.52775
45		57.3028	49.8112	31.9014		46.3385	4.35064			102.221	86.4557	81.8921		90.1896	3.55543			57.2222	54.6912	61.8771		57.9302	1.21495			81.394	74.1715	70.5565		75.374	1.8393			51.014	52.5172	56.6445		53.3919	0.971786			71.2878	63.638	64.0937		66.3398	1.43036
46		56.8367	50.6738	41.3193		49.6099	2.6044			100.241	81.4464	84.5552		88.7477	3.35816			55.7643	55.6881	58.0171		56.4898	0.441066			74.9516	70.1761	75.7426		73.6235	1.00385			42.189	47.9214	52.6577		47.5894	1.74741			68.3349	51.8093	47.6135		55.9192	3.65167
47		51.4427	53.8159	38.1005		47.7863	2.8239			89.1346	105.009	87.2183		93.7873	3.25511			56.6241	75.1272	58.4031		63.3848	3.40268			82.2683	72.918	74.8536		76.68	1.64515			53.2203	48.2086	55.5447		52.3245	1.24972			68.704	43.3169	51.4737		54.4982	4.32031
48		59.7002	54.74	41.5577		51.9993	3.12554			90.5642	99.9995	89.8814		93.4817	1.88497			57.6334	63.9954	59.9471		60.5253	1.07338			88.3425	68.766	69.9638		75.6908	3.65769			56.8449	51.2246	46.8837		51.6511	1.66475			68.5194	60.4534	51.1768		60.0499	2.89279
49		52.9743	53.0765	44.5976		50.2162	1.62201			98.4819	82.003	88.3834		89.6228	2.76969			59.4652	52.8636	66.3804		59.5697	2.25299			84.3391	78.0885	72.7791		78.4022	1.92878			57.3176	47.0596	45.6464		50.0079	2.12324			54.6776	50.8994	47.0196		50.8655	1.27638
50		56.5037	56.5267	38.5774		50.5359	3.45214			87.815	89.0532	95.0412		90.6364	1.28818			60.6989	68.3152	58.9177		62.6439	1.66385			83.0046	81.0654	70.5565		78.2088	2.23255			53.2203	51.3682	48.6709		51.0865	0.762583			64.2746	67.126	51.4737		60.9581	2.77885
51		57.7024	50.5505	38.935		49.0626	3.15725			102.001	94.8047	86.5526		94.4527	2.57672			57.5587	66.6537	64.193		62.8018	1.56814			75.1817	70.8029	77.2243		74.403	1.0936			42.8194	61.5652	55.4072		53.2639	3.18497			61.1371	53.1742	54.2947		56.202	1.43684
52		52.2418	50.2425	35.8355		46.1066	2.98368			103.65	100.927	96.2063		100.261	1.25548			55.9138	62.0016	60.7191		59.5448	1.06977			78.1268	72.683	71.0011		73.937	1.24156			41.5587	46.6288	49.6332		45.9402	1.36036			65.9356	58.1786	62.906		62.3401	1.30311
53		52.375	50.6738	40.0079		47.6855	2.2344			102.771	80.1477	94.209		92.3757	3.80745			55.6895	64.66	61.6197		60.6564	1.52072			75.918	83.5723	80.336		79.9421	1.28077			51.1716	53.2353	55.1322		53.1797	0.660298			51.3556	59.5435	54.4431		55.1141	1.37833
54		58.4349	54.0007	40.5444		50.9933	3.10557			92.6536	95.7323	84.7217		91.0359	1.89359			60.512	63.497	65.2224		63.0771	0.794369			84.8452	77.7751	73.0755		78.5653	1.97484			51.802	53.9534	50.4581		52.0711	0.587706			58.3688	51.2027	59.3427		56.3047	1.48173
55		51.0431	50.9202	39.7099		47.2244	2.16935			104.42	81.0753	88.217		91.2375	3.98731			57.5961	53.8605	55.1864		55.5477	0.631266			82.0842	71.2729	65.815		73.0574	2.76004			50.8564	51.2246	52.2453		51.4421	0.239833			67.043	59.5435	50.1375		58.908	2.82355
56		51.1097	49.38	38.8754		46.455	2.20696			97.932	88.4966	90.7137		92.3808	1.64456			57.3344	70.4751	54.6718		60.8271	2.82027			80.8418	73.1531	69.5193		74.5047	1.92699			47.5471	53.5225	45.6464		48.9053	1.36999			66.8584	49.0796	61.7182		59.2187	3.04971
57		49.8444	58.0053	36.7892		48.213	3.56725			97.6021	93.1349	86.5526		92.4299	1.85281			57.9325	70.1428	58.1457		62.0737	2.32962			80.3816	78.0101	74.8536		77.7484	0.924435			51.802	48.6395	50.1831		50.2082	0.527138			65.5665	44.2268	52.3645		54.0526	3.58984
58		56.5037	49.2567	41.3193		49.0266	2.53161			98.4819	95.3613	82.0586		91.9672	2.90728			54.6801	61.3371	56.7304		57.5825	1.13643			78.679	80.4387	72.7791		77.2989	1.33731			51.9596	49.2139	46.8837		49.3524	0.846922			61.1371	58.4819	62.4606		60.6932	0.67537
59		55.638	54.74	36.6699		49.016	3.56714			107.169	97.7732	75.2344		93.3923	5.47067			53.9699	60.5063	59.1751		57.8838	1.15142			79.3692	76.0516	74.5572		76.6594	0.82097			50.8564	60.8471	54.7198		55.4744	1.67929			72.5797	57.2687	51.0283		60.2922	3.69642
60		57.1696	52.6453	38.6966		49.5038	3.20962			108.159	84.4149	76.0666		89.5468	5.55012			58.0073	55.6881	62.3917		58.6957	1.13481			72.3747	81.7704	67.5931		73.9127	2.40425			50.6989	55.1023	44.6841		50.1618	1.74328			62.7981	59.5435	48.2073		56.8497	2.55311
61		53.4404	49.0103	39.5311		47.3273	2.36859			99.0317	94.8047	84.2223		92.6862	2.54286			54.568	48.71	61.8771		55.0517	2.19895			82.7745	76.4433	73.2237		77.4805	1.61972			53.2203	48.3522	52.7952		51.4559	0.89875			64.2746	53.1742	52.8099		56.7529	2.17217
62		52.4415	47.7165	40.306		46.8213	2.03904			105.74	82.7451	94.3754		94.2868	3.83253			54.6801	62.9985	59.0464		58.9084	1.38697			81.9462	80.047	73.6682		78.5538	1.44544			52.5899	57.5438	49.6332		53.2557	1.33237			65.5665	53.9324	47.0196		55.5062	3.12436
63		49.7112	50.3657	40.4252		46.834	1.85329			96.8323	95.5468	84.7217		92.3669	2.21737			56.9979	56.3527	63.0351		58.7952	1.22865			79.3232	66.1025	69.5193		71.6483	2.28757			44.868	50.6501	47.5711		47.6964	0.964359			72.5797	56.9654	55.1855		61.5769	3.19006
64		56.8367	52.3372	40.0675		49.7471	2.89314			103.98	85.7136	87.8841		92.526	3.32629			53.7082	63.1647	70.6263		62.4997	2.82622			80.5197	81.7704	65.6668		75.9856	2.98607			52.9051	48.2086	47.846		49.6532	0.940675			56.5232	49.5346	53.1069		53.0549	1.16486
65		53.7734	49.8112	43.7632		49.1159	1.68041			98.8118	94.2481	94.209		95.7563	0.882072			53.8203	54.6912	54.8004		54.4373	0.179041			79.0931	74.7199	76.4835		76.7655	0.733415			49.5957	54.5278	43.7218		49.2818	1.80329			61.1371	52.5676	52.2161		55.3069	1.68405
66		51.9088	48.7022	38.6966		46.4359	2.29717			99.0317	88.6821	90.7137		92.8092	1.82793			56.4745	59.6756	64.7077		60.286	1.38346			73.3871	76.7567	75.0017		75.0485	0.561765			44.3953	59.1236	62.6934		55.4041	3.23319			68.3349	46.1983	53.9977		56.177	3.74268
67		53.4404	55.3561	41.7961		50.1976	2.44621			94.3031	95.3613	94.8747		94.8464	0.176553			56.5867	66.4876	48.3671		57.1471	3.02441			75.4578	69.7844	72.9273		72.7232	0.947398			49.123	51.3682	50.3206		50.2706	0.374488			59.107	56.0555	55.3339		56.8322	0.667609
68		47.4471	55.1097	37.7429		46.7665	2.90113			93.6433	87.94	83.2237		88.269	1.73919			58.6428	55.522	51.8411		55.3353	1.13489			78.587	76.9917	73.3718		76.3168	0.890755			38.5644	50.7937	56.507		48.6217	3.05545			62.6136	60.9083	55.7794		59.7671	1.18572
69		52.3084	57.7589	43.7035		51.2569	2.36214			106.07	90.5374	84.2223		93.6098	3.74768			53.6708	60.0079	59.8184		57.8324	1.20176			75.7799	82.2405	77.9652		78.6619	1.09538			51.9596	48.4958	54.0324		51.4959	0.932422			69.0731	59.6951	56.6702		61.8128	2.15565
70		51.9754	49.3183	39.1138		46.8025	2.26328			96.6124	89.7953	83.5566		89.9881	2.17668			57.2596	64.8261	53.1278		58.4045	1.97754			81.6241	71.4296	68.6303		73.8946	2.27955			47.0743	55.2459	49.9082		50.7428	1.38309			47.1108	51.6577	56.3732		51.7139	1.54383
71		51.9088	49.688	39.5311		47.0426	2.19976			92.6536	90.9085	84.8881		89.4834	1.35805			55.8016	56.0204	60.3331		57.385	0.851804			81.7161	80.4387	70.2602		77.4717	2.09263			44.7104	49.932	53.3451		49.3292	1.44959			65.7511	46.0466	47.1681		52.9886	3.68895
72		52.5081	48.7639	38.7562		46.6761	2.36991			102.881	89.6098	80.3941		90.9615	3.768			54.1942	62.0016	50.4258		55.5405	1.96807			80.7958	78.6368	75.2981		78.2436	0.923288			50.6989	52.948	58.0192		53.8887	1.24992			55.785	55.7522	58.4518		56.663	0.516418
73		50.9765	51.6595	37.4448		46.6936	2.67232			103.32	96.2889	88.3834		95.9976	2.49092			55.54	67.6506	60.4617		61.2174	2.0302			75.918	77.3834	69.223		74.1748	1.45018			52.4323	49.3575	46.4713		49.4204	0.993676			59.107	48.0181	54.4431		53.8561	1.8559
74		43.3183	49.5648	43.1075		45.3302	1.22293			96.6124	82.374	82.7244		87.2369	2.7071			56.6988	65.823	54.8004		59.1074	1.96427			77.3905	69.2361	67.2967		71.3078	1.78544			39.51	62.4269	51.1454		51.0274	3.81963			63.9055	55.7522	55.037		58.2316	1.64225
75		52.7745	53.2614	38.2197		48.0852	2.84907			96.0626	81.4464	86.719		88.076	2.46733			54.1568	63.1647	64.0644		60.4619	1.82631			81.1179	72.448	70.2602		74.6087	1.91409			51.3292	46.1979	44.959		47.4954	1.12582			69.8113	53.1742	61.4213		61.4689	2.77289
76		50.5769	50.8586	36.6103		46.0153	2.71538			102.001	89.0532	90.2143		93.7561	2.3879			60.3998	57.848	54.9291		57.7256	0.912471			78.1728	68.6093	74.8536		73.8786	1.61857			47.5471	46.7724	54.9948		49.7714	1.51337			55.785	48.6247	45.9803		50.13	1.6909
77		47.2473	53.2614	43.7632		48.0906	1.60165			92.9835	103.896	97.5378		98.139	1.82697			52.8483	62.3339	59.5611		58.2478	1.62575			74.2154	74.1715	61.8143		70.0671	2.38237			45.3408	50.6501	52.6577		49.5495	1.26019			52.6475	58.3303	50.5829		53.8536	1.33735
78		56.6369	49.5648	42.1538		49.4518	2.41408			109.809	100.742	83.0572		97.8692	4.53501			54.1568	55.0235	63.1637		57.448	1.6563			77.7587	72.9964	77.0762		75.9437	0.858399			44.2377	51.9427	50.4581		48.8795	1.36263			59.8452	62.1215	51.4737		57.8135	1.86905
79		55.5714	52.7685	41.7365		50.0255	2.43799			104.86	95.1757	84.0559		94.6972	3.4701			52.2128	60.0079	52.6131		54.9446	1.46317			74.9056	75.1116	73.9645		74.6606	0.203841			53.6931	53.3789	54.9948		54.0222	0.285587			66.4893	55.1456	52.3645		57.9998	2.49415
80		50.1774	51.9676	37.266		46.4703	2.67375			100.791	82.5596	82.7244		88.6917	3.49293			56.811	56.685	58.1457		57.2139	0.269817			79.9675	75.2682	62.7034		72.6464	2.97523			52.1172	48.2086	45.0965		48.4741	1.17261			57.0769	54.8423	55.6309		55.85	0.377755
81		53.507	49.9344	40.306		47.9158	2.27604			89.6844	94.0625	80.5606		88.1025	2.29619			56.1007	58.3464	50.9404		55.1292	1.26579			75.5499	68.6093	61.6661		68.6084	2.31395			50.0685	57.9747	48.9458		52.3297	1.64028			64.4592	49.5346	59.0457		57.6798	2.51849
82		53.1075	48.3326	39.4715		46.9705	2.30643			96.8323	92.2072	84.5552		91.1983	2.06681			50.7175	62.0016	53.7711		55.4967	1.94555			84.201	74.7199	63.296		74.0723	3.48917			39.51	56.8257	56.3695		50.9017	3.2894			62.0599	51.6577	55.037		56.2515	1.7688
83		49.1119	49.7496	42.3922		47.0846	1.35873			96.6124	91.8362	81.3928		89.9471	2.59456			53.596	62.8324	59.3037		58.5774	1.55361			78.8631	75.2682	68.3339		74.1551	1.78403			44.3953	59.2673	49.0833		50.9153	2.53445			61.8754	43.3169	52.513		52.5684	3.09311
84		47.7134	52.9533	38.7562		46.4743	2.39308			107.059	89.4242	87.2183		94.5673	3.62484			49.7455	53.6943	51.8411		51.7603	0.658551			74.2154	77.3051	62.8515		71.4573	2.53709			48.1774	43.1819	45.6464		45.6686	0.832605			58.3688	60.605	57.2641		58.746	0.567375
85		52.3084	45.4985	40.9616		46.2562	1.90373			95.0729	96.2889	87.8841		93.082	1.51412			49.11	55.522	60.0757		54.9026	1.83635			76.2401	74.1715	74.5572		74.9896	0.366672			45.3408	42.8947	45.234		44.4898	0.46082			59.8452	54.6907	61.1243		58.5534	1.13527
86		48.1796	47.7781	31.961		42.6396	3.08336			99.8015	85.7136	87.3848		90.9666	2.56557			54.6054	50.5376	59.3037		54.8156	1.46229			73.5251	66.7292	66.704		68.9861	1.31031			39.0372	52.8044	52.6577		48.1664	2.63549			56.3386	49.3829	58.7488		54.8234	1.6211
87		54.173	51.6595	42.6306		49.4877	2.02331			93.5333	95.3613	86.5526		91.8157	1.54958			53.11	56.1865	47.8525		52.383	1.40478			77.9887	67.0426	65.815		70.2821	2.23411			45.3408	55.964	50.5955		50.6335	1.77057			63.7209	59.5435	49.5436		57.6027	2.4284
88		44.85	53.5078	35.9547		44.7708	2.92561			94.9629	105.565	96.3727		98.967	1.91925			55.5026	61.6693	52.8704		56.6808	1.50541			74.9056	71.6646	66.8522		71.1408	1.35073			47.0743	56.3949	43.4468		48.972	2.22646			73.5025	52.4159	51.3252		59.0812	4.16702
89		43.1185	49.8112	39.1138		44.0145	1.80156			104.09	89.7953	89.3821		94.4225	2.79167			53.5586	61.6693	62.7777		59.3352	1.67776			80.1515	74.9549	68.9266		74.6777	1.87253			42.189	53.5225	50.1831		48.6315	1.94129			55.0467	49.2313	48.9497		51.0759	1.14724
90		49.1119	55.7258	38.3389		47.7255	2.92531			100.131	98.7008	79.229		92.6871	3.89231			51.2409	59.011	55.8298		55.3605	1.30209			76.8843	72.448	66.704		72.0121	1.70138			43.7649	50.2193	59.119		51.0344	2.56982			63.3518	53.4775	52.513		56.4474	1.99959
[truncated: 10 more columns]

## Sheet: Figure 3b
		Ub4(K63)-Ub-CP8-95				Average	Standard Error			Ub4(K63)-Ub-CP8-95				Average	Standard Error			Ub4(K63)-Ub-CP8-95				Average	Standard Error			Ub4(K63)-Ub-CP8-95				Average	Standard Error			Ub4(K63)-Ub-CP8-95				Average	Standard Error			Ub4(K63)-Ub-CP8-95				Average	Standard Error
		WT 1	WT 2	WT 3		WT	WT			Rpn1 1	Rpn1 2	Rpn1 3		Rpn1	Rpn1			Rpn10 1	Rpn10 2	Rpn10 3		Rpn10	Rpn10			Rpn13 1	Rpn13 2	Rpn13 3		Rpn13	Rpn13			Rpn1/10 1	Rpn1/10 2	Rpn1/10 3		Rpn1/10	Rpn1/10			Rpn10/13 1	Rpn10/13 2	Rpn10/13 3		Rpn10/13	Rpn10/13
0		108.054	106.374	108.844		107.757	0.420448			98.6563	107.205	102.424		102.762	1.42809			106.574	105.274	96.9079		102.919	1.7486			103.587	102.685	98.2804		101.517	0.946434			108.249	98.9592	104.205		103.804	1.55257			105.479	114.295	107.918		109.23	1.51743
1		93.8637	92.4616	95.1349		93.8201	0.445729			95.8924	95.0669	95.5621		95.5071	0.138489			106.574	101.1	107.503		105.059	1.15328			100.026	103.708	97.4763		100.404	1.04429			94.0272	100.759	101.432		98.7394	1.36492			105.316	94.7324	90.3451		96.7978	2.56538
2		91.7352	81.9592	87.9933		87.2292	1.64419			99.8114	97.1751	106.201		101.063	1.54715			97.3175	90.4343	93.62		93.7906	1.14827			97.5111	94.0551	100.854		97.4733	1.13313			76.991	86.9581	85.1874		83.0455	1.77253			90.0212	91.5515	77.9791		86.5173	2.47791
3		82.7874	80.3907	75.5979		79.592	1.22023			91.9321	95.8335	91.2448		93.0034	0.824964			86.3721	94.6851	87.3362		89.4645	1.5156			93.4479	98.4021	96.5918		96.1472	0.835616			83.9536	89.8084	84.9893		86.2504	1.0415			84.9772	84.0764	82.0701		83.7079	0.496054
4		76.0865	73.5027	74.6129		74.734	0.432045			101.132	95.4502	99.3399		98.6405	0.968166			84.746	79.6913	84.3405		82.9259	0.936198			94.067	87.6626	88.8724		90.2006	1.13419			85.8794	82.6078	78.4519		82.313	1.24085			82.862	72.7843	82.9069		79.5177	1.94378
5		73.9974	64.637	68.0458		68.8934	1.57912			94.861	91.2978	95.408		93.8556	0.743984			84.6209	81.237	82.3677		82.7419	0.57422			89.6555	80.7586	88.3095		86.2412	1.59851			78.1761	76.9073	76.4708		77.1847	0.29528			90.9974	80.8956	72.4005		81.4312	3.10334
6		69.4643	65.3872	61.0683		65.3066	1.39954			98.12	87.1453	97.5666		94.2773	2.0609			76.6776	90.8207	84.0482		83.8489	2.35788			91.4743	89.1968	89.5157		90.0622	0.411073			66.3248	71.3568	72.1126		69.9314	1.04872			74.4011	82.327	69.0533		75.2605	2.22614
7		58.4669	61.5681	66.8966		62.3105	1.4212			97.5012	87.9119	98.1834		94.5322	1.91449			73.6129	77.9137	76.6685		76.065	0.737659			92.2482	90.5392	91.4455		91.411	0.285012			63.2139	62.506	69.8344		65.1848	1.34741			82.6993	76.9195	55.8506		71.8231	4.71042
8		61.5414	63.8187	65.6652		63.6751	0.688546			95.5211	85.7399	91.6302		90.9637	1.64152			78.8042	82.1645	77.0338		79.3342	0.868689			87.0241	92.5848	85.8972		88.502	1.19348			59.0659	68.6565	70.4287		66.0504	2.03776			68.7063	74.8519	59.1978		67.5853	2.62901
9		57.3632	58.5675	55.4863		57.139	0.517591			98.4913	92.5116	97.6437		96.2155	1.07854			73.5504	76.5225	76.5224		75.5317	0.571974			84.5474	83.3795	82.0375		83.3215	0.418662			51.0663	67.0064	66.2686		61.4471	2.9992			65.7775	66.5816	62.359		64.906	0.747384
10		57.718	49.429	53.5983		53.5817	1.3815			90.4469	85.9954	96.8728		91.105	1.82282			71.2987	71.4215	74.7688		72.4963	0.656315			87.3723	79.7997	79.2231		82.1317	1.51589			62.4732	68.0565	62.2075		64.2457	1.10097			60.0827	65.3093	58.454		61.282	1.19386
11		56.9296	47.3149	56.3072		53.5172	1.79347			91.7258	86.5704	90.2425		89.5129	0.884677			69.1722	69.8757	73.1613		70.7364	0.709759			88.3011	83.6352	81.2334		84.3899	1.19793			63.6583	57.8556	63.0989		61.5376	1.06698			72.1232	67.2178	54.4559		64.599	3.04004
12		54.7616	48.747	55.7325		53.0804	1.26137			90.5294	92.6393	88.8548		90.6745	0.632148			71.9242	73.6628	71.0424		72.2098	0.444458			86.3662	79.6718	81.0725		82.3702	1.17693			69.7321	57.7056	61.316		62.9179	2.05706			76.679	65.3093	63.0098		68.3327	2.43966
13		53.658	47.9968	51.2177		50.9575	0.946506			88.8793	86.3148	90.3967		88.5303	0.687733			63.8559	71.3442	63.5165		66.2389	1.47487			78.7428	84.658	76.8108		80.0705	1.36289			61.4362	50.3549	59.5331		57.1081	1.97509			72.4486	64.8321	53.8981		63.7263	3.10819
14		52.3966	48.2696	56.0609		52.2424	1.29931			87.3942	85.9315	93.5576		88.9611	1.34911			66.9831	72.0398	63.5165		67.5132	1.42876			81.1033	82.6124	76.1675		79.9611	1.12363			56.8438	53.5052	53.59		54.6463	0.634509			67.8927	67.6949	52.3175		62.635	2.97861
15		51.49	45.9509	48.1804		48.5404	0.929014			89.7456	84.6538	91.6302		88.6766	1.20299			65.4195	71.6534	65.8547		67.6425	1.1601			79.2845	79.9275	80.1076		79.7732	0.144228			59.6585	62.356	52.4014		58.1386	1.71613			68.2181	62.7646	61.6152		64.1993	1.17585
16		52.3572	43.0866	49.7401		48.3946	1.59317			86.4454	82.2901	86.9274		85.221	0.84986			66.2326	64.5429	63.2973		64.6909	0.491072			81.2968	80.1193	77.8561		79.7574	0.582891			57.2882	68.0565	56.6606		60.6684	2.13531			68.3808	59.1066	53.0613		60.1829	2.5721
17		50.7805	45.4735	52.6132		49.6224	1.23601			82.4026	82.9929	92.7867		86.0607	1.94411			64.0435	69.412	64.4664		65.974	0.994979			78.3558	83.1878	74.5593		78.7009	1.44153			42.9186	55.1554	57.8492		51.9744	2.65247			66.9165	65.3093	49.1562		60.4607	3.27428
18		47.4694	44.8597	51.6281		47.9858	1.13787			87.8067	83.3123	92.4783		87.8658	1.52776			65.1693	65.7795	61.9091		64.286	0.693646			80.9485	78.0737	73.1923		77.4048	1.30705			49.5849	53.9553	63.8913		55.8105	2.44381			69.5198	57.3571	57.2453		61.3741	2.35155
19		45.0255	44.587	45.2252		44.9459	0.108837			89.2919	76.6684	92.0928		86.0177	2.73899			66.9831	65.3158	63.5896		65.2962	0.565617			79.2071	79.4161	76.2479		78.2904	0.590647			52.2514	50.955	47.845		50.3505	0.754849			65.1267	66.8997	51.0158		61.0141	2.90134
20		44.2766	44.9279	49.0013		46.0686	0.853525			84.2177	83.1845	87.1586		84.8536	0.687324			62.605	66.9388	64.3933		64.6457	0.725973			72.7834	76.7313	82.5199		77.3448	1.6324			48.3998	47.2047	53.2929		49.6324	1.07528			66.4283	57.3571	54.27		59.3518	2.10662
21		47.5483	40.1541	48.2625		45.3216	1.49647			89.0031	82.354	84.1519		85.1697	1.14646			65.9824	70.8805	63.1512		66.6714	1.30348			74.1378	76.8591	76.8108		75.9359	0.519133			48.1035	51.405	51.708		50.4055	0.666456			67.4046	58.1523	53.7121		59.7563	2.32858
22		45.7351	43.2912	44.4044		44.4769	0.407846			91.0657	81.843	91.6302		88.1796	1.83166			67.6086	63.6927	61.1053		64.1355	1.09139			74.5634	72.8957	68.8501		72.1031	0.979327			43.5111	56.8055	50.8166		50.3777	2.21935			66.4283	63.8779	50.5509		60.2857	2.84216
23		45.7745	41.9273	49.7401		45.8139	1.30219			81.7838	78.6488	93.018		84.4835	2.51849			70.298	64.311	61.5437		65.3843	1.49158			76.0726	82.2289	74.4789		77.5935	1.36424			49.733	47.8047	47.845		48.4609	0.367286			61.7098	48.6097	46.8318		52.3838	2.70844
24		49.2826	43.2912	39.9716		44.1818	1.57299			90.8595	77.8183	87.2357		85.3045	2.24389			63.9184	68.5619	59.9363		64.1388	1.43901			77.4271	76.2198	68.7697		74.1389	1.56295			49.1405	53.6552	53.6891		52.1616	0.87214			70.6588	63.8779	47.6686		60.7351	3.93763
25		46.7993	46.1555	41.8596		44.9381	0.895148			85.249	77.3711	88.6235		83.7479	1.92482			62.9177	69.5666	61.7629		64.7491	1.40395			70.0358	70.4665	69.815		70.1058	0.110445			53.5847	55.9054	49.628		53.0394	1.05802			62.1979	51.1544	58.268		57.2068	1.8659
26		44.3554	48.406	43.2551		45.3389	0.904204			86.6929	80.182	87.2357		84.7035	1.3084			60.6661	60.4466	66.0008		62.3712	1.04842			75.2987	75.9641	74.3984		75.2204	0.261926			52.1033	48.4048	46.2602		48.9228	0.985259			70.9842	51.4725	44.6934		55.7167	4.54987
27		44.1978	44.3824	46.1282		44.9028	0.355087			86.7754	72.3881	85.9251		81.6962	2.69075			61.3541	62.3015	63.2973		62.3176	0.323911			68.7201	75.7724	77.7757		74.0894	1.58553			46.1777	42.7043	53.2929		47.3916	1.79922			60.0827	45.9059	48.0405		51.343	2.54787
28		45.8927	43.2912	44.7327		44.6389	0.434432			79.2673	74.9435	92.4012		82.204	3.0306			60.6661	61.2195	64.2472		62.0443	0.642587			73.8669	75.6445	68.6089		72.7068	1.21949			49.4368	41.8042	51.8071		47.6827	1.74235			57.8047	57.8342	50.179		55.2727	1.47042
29		44.0401	39.2675	46.2103		43.1727	1.18391			88.9618	78.521	88.7006		85.3945	1.98468			64.2937	58.5917	63.6627		62.1827	1.04194			68.9523	81.5257	70.2171		73.565	2.30769			44.6962	45.2545	47.5479		45.8329	0.503746			61.2216	55.6076	50.5509		55.7934	1.77926
30		43.2518	45.6099	40.5462		43.136	0.844613			89.8694	75.3268	86.619		83.9384	2.5443			58.7897	59.2873	57.8904		58.6558	0.236008			66.4369	75.5806	65.3924		69.1367	1.86833			53.2884	43.6044	51.9061		49.5996	1.74595			46.4151	52.7448	45.995		48.385	1.26053
31		40.7685	44.246	41.8596		42.2913	0.592833			91.8083	83.7595	86.7732		87.447	1.3555			59.2901	65.7022	61.5437		62.1787	1.08429			71.932	71.4893	75.283		72.9014	0.691435			57.8808	47.8047	50.3213		52.0023	1.74805			64.4758	50.6773	56.4085		57.1872	2.31072
32		41.6356	40.8361	42.6805		41.7174	0.308308			84.6302	77.3711	85.077		82.3595	1.44194			58.2268	56.9687	53.7256		56.307	0.774133			71.0807	76.7313	77.2128		75.0082	1.13663			48.3998	48.1048	49.0336		48.5127	0.158212			61.0589	56.4028	46.3669		54.6096	2.50279
33		43.1729	43.905	39.6432		42.2404	0.759593			85.6616	79.7987	88.6235		84.6946	1.49706			60.1032	58.9782	56.6483		58.5765	0.587372			75.9566	69.6994	69.1718		71.6092	1.25804			44.1037	38.8039	50.9156		44.6077	2.02385			61.0589	52.1087	48.9703		54.046	2.09095
34		38.837	39.8813	37.591		38.7698	0.382208			85.7853	77.8822	90.8593		84.8423	2.17992			57.9141	52.9497	63.0781		57.9806	1.68817			64.6956	73.9185	69.6542		69.4228	1.53861			36.5485	44.9545	47.9441		43.149	1.96948			63.4996	58.4704	53.9911		58.6537	1.58563
35		42.0298	38.1082	39.9716		40.0365	0.653873			84.3002	80.8847	87.467		84.2173	1.09732			62.9177	60.6012	57.5981		60.3723	0.889051			65.8565	81.27	70.78		72.6355	2.62416			36.8448	54.7053	50.4204		47.3235	3.10811			56.9912	46.8602	45.2512		49.7009	2.12155
36		41.0444	36.4032	40.1358		39.1945	0.819862			87.6005	78.7765	84.6145		83.6638	1.49604			55.6624	62.0697	53.6525		57.1282	1.46528			66.3596	71.6811	67.4027		68.4811	0.939977			56.6957	43.6044	49.4299		49.91	2.18628			57.9674	46.7012	45.995		50.2212	2.23924
37		37.5362	36.7442	40.2999		38.1935	0.622249			83.5164	83.1845	90.9364		85.8791	1.46096			58.6646	60.6785	57.3059		58.883	0.565631			68.6814	74.1742	71.5841		71.4799	0.915963			48.1035	44.8045	50.3213		47.7431	0.925342			63.3369	43.6793	54.5489		53.855	3.28237
38		43.4488	41.3817	41.9417		42.2574	0.356378			85.9503	74.6241	91.0135		83.8626	2.79726			52.7854	59.9829	55.26		56.0094	1.21894			66.4369	73.2793	73.5943		71.1035	1.34815			41.7334	48.7048	46.1612		45.5331	1.17596			65.4521	42.566	52.7824		53.6002	3.82164
39		35.5654	41.9273	43.5014		40.3313	1.40061			88.3018	78.3293	88.3922		85.0078	1.92796			55.725	53.7999	61.1784		56.9011	1.27576			69.5328	71.4254	68.2872		69.7485	0.526725			44.4	47.0547	49.1327		46.8624	0.790739			57.3166	53.0629	47.2967		52.5587	1.67631
40		36.9844	40.8361	43.3372		40.3859	1.06675			83.7639	77.4988	84.229		81.8306	1.25287			61.4791	56.505	56.5021		58.1621	0.957554			65.8178	72.7679	73.0315		70.539	1.36362			55.8068	47.3547	52.5004		51.8873	1.41976			59.5945	50.6773	49.993		53.4216	1.78561
41		43.843	38.9948	39.9716		40.9365	0.854701			81.9075	75.9656	84.3061		80.7264	1.43128			54.0363	64.6202	55.4061		58.0209	1.91869			66.2435	71.9368	67.4831		68.5545	0.998022			54.4735	38.6539	47.0526		46.7267	2.63828			64.4758	47.0193	49.1562		53.5504	3.17393
42		38.1669	42.4046	40.7925		40.4547	0.712988			80.7937	73.4742	91.1677		81.8118	2.96353			57.4137	57.9734	56.7213		57.3695	0.209074			67.9075	69.9551	78.9014		72.2547	1.94887			39.8076	45.7045	48.4393		44.6505	1.47045			53.4116	48.4506	48.3195		50.0606	0.967603
43		34.8164	42.0636	39.8895		38.9232	1.23966			86.0329	78.6488	82.61		82.4305	1.23177			54.9119	59.6738	61.9821		58.8559	1.20179			64.5795	76.923	71.1016		70.868	2.05837			45.2888	44.9545	59.1369		49.7934	2.69781			44.2999	58.1523	50.3649		50.939	2.31468
44		39.4283	44.3142	33.5687		39.1037	1.79336			88.4668	77.7544	80.4513		82.2241	1.8573			52.1599	50.9403	58.1096		53.7366	1.27864			65.7791	69.8912	69.0109		68.2271	0.721741			54.3254	48.7048	46.1612		49.7305	1.39255			59.2691	56.7209	47.2037		54.3979	2.11976
45		39.7042	36.1305	43.9939		39.9429	1.31239			80.4224	77.7544	88.7006		82.2925	1.90256			58.7272	57.7416	58.548		58.3389	0.175003			64.386	75.0053	68.8501		69.4138	1.77734			44.8444	37.9039	46.5574		43.1019	1.52745			51.4591	51.7906	50.086		51.1119	0.301252
46		37.3786	40.2223	40.7925		39.4644	0.609597			85.249	72.2604	87.1586		81.556	2.70223			52.9105	60.6012	55.1869		56.2329	1.31687			66.4756	74.0464	66.3574		68.9598	1.4685			44.4	47.2047	46.9536		46.1861	0.5173			55.3641	56.7209	51.2947		54.4599	0.94128
47		40.4925	39.063	35.7851		38.4469	0.80448			92.9634	77.1794	88.9319		86.3582	2.73356			54.0988	59.8283	56.2829		56.7367	0.963863			66.5143	75.4527	66.1966		69.3879	1.75158			42.0297	53.0552	47.0526		47.3792	1.84			67.4046	45.5879	48.2265		53.7396	3.96917
48		37.5362	35.2439	39.1507		37.3103	0.654395			86.4866	77.3072	84.9999		82.9313	1.64233			58.1017	56.6595	54.164		56.3084	0.664066			69.1458	69.8912	74.1572		71.0647	0.901326			42.0297	39.104	43.2887		41.4741	0.715655			61.0589	50.2001	41.2532		50.8374	3.30608
49		42.0692	40.2905	41.285		41.2149	0.297143			80.4224	75.2629	84.5374		80.0742	1.54901			58.2893	53.3362	52.4104		54.6786	1.05368			65.3921	71.2976	70.2171		68.9689	1.04812			41.289	42.2542	47.1517		43.565	1.04781			53.5743	43.5203	48.4124		48.5023	1.67587
50		39.2706	44.4506	38.9044		40.8752	1.03392			87.6005	79.9264	80.8367		82.7879	1.39753			56.5381	59.4419	54.0909		56.6903	0.892909			63.1477	70.4026	66.8398		66.7967	1.20922			46.7702	46.9046	42.2982		45.3243	0.873871			53.737	48.9278	51.4807		51.3818	0.802045
51		35.4077	36.2669	40.382		37.3522	0.886285			87.2292	79.0321	78.7551		81.6721	1.60485			50.3461	55.7321	54.3101		53.4628	0.930395			64.6569	70.0191	64.6688		66.4482	1.03081			41.1409	44.3544	46.3593		43.9515	0.877476			64.6385	60.538	47.6686		57.615	2.9515
52		36.5508	35.1075	39.8074		37.1552	0.802519			89.8281	77.7544	95.485		87.6892	3.01893			58.2268	58.8236	58.0365		58.3623	0.136887			63.6894	71.745	67.9656		67.8	1.34346			42.9186	49.6049	52.4014		48.3083	1.62419			70.0079	45.9059	46.274		54.0626	4.60343
53		38.7187	38.8584	41.3671		39.6481	0.496785			76.0496	78.7765	85.1541		79.9934	1.55756			52.0348	52.9497	58.3288		54.4378	1.13354			64.9664	72.1925	71.9861		69.715	1.37123			43.8074	49.0048	43.3877		45.4	1.04298			45.2761	41.6118	45.2512		44.0464	0.702819
54		34.9347	37.8354	38.2477		37.0059	0.601858			84.424	75.9018	85.848		82.0579	1.79291			55.9752	59.0555	51.972		55.6675	1.18391			61.0967	62.348	67.8852		63.7766	1.20424			41.289	47.9547	49.628		46.2906	1.47051			54.876	54.6534	46.7388		52.0894	1.54501
55		37.3391	35.9259	39.6432		37.6361	0.625464			86.8579	76.0934	88.3922		83.7812	2.23395			54.9119	61.2195	54.6024		56.9113	1.24475			66.2822	72.5761	71.5037		70.1206	1.1224			48.2516	37.3038	40.6143		42.0566	1.87154			62.8487	48.2916	44.4144		51.8516	3.2397
56		38.4428	41.7909	38.3298		39.5212	0.655472			85.3728	78.6488	90.7051		84.9089	2.01384			54.9745	57.046	56.2099		56.0768	0.347387			62.1802	75.9002	68.3676		68.816	2.29033			46.3258	53.8052	46.5574		48.8961	1.41766			67.4046	45.2698	43.4846		52.053	4.4416
57		38.1669	37.358	40.7925		38.7725	0.598508			90.4057	73.9214	86.3106		83.5459	2.86096			51.2217	56.9687	54.3101		54.1669	0.958718			62.4124	69.188	65.4729		65.6911	1.13103			43.363	39.254	46.7555		43.1241	1.25215			55.6895	39.8623	45.5301		47.0273	2.67304
58		38.364	36.1305	36.2776		36.924	0.416406			84.259	77.5627	79.1406		80.3208	1.16688			53.8486	60.4466	54.0909		56.1287	1.24713			65.663	65.0968	68.6893		66.483	0.643849			41.8816	50.2049	48.4393		46.8419	1.46186			50.1574	49.4049	45.9021		48.4881	0.756994
59		33.4368	34.4937	38.494		35.4748	0.889179			84.5477	79.4792	85.3854		83.1375	1.06523			53.3483	60.9877	58.4749		57.6036	1.29784			60.1292	68.6127	70.6191		66.4537	1.85608			47.8072	36.8538	43.982		42.881	1.85303			57.4793	31.592	48.1335		45.7349	4.36976
60		33.6733	39.1312	34.4717		35.7587	0.982589			80.7524	76.6045	88.5464		81.9678	2.021			54.6617	53.6453	53.4333		53.9135	0.218875			60.8258	68.9323	67.2419		65.6667	1.42556			42.9186	40.7541	48.9346		44.2024	1.41289			51.2964	43.5203	48.5054		47.774	1.3131
61		35.6048	34.9711	36.606		35.7273	0.274764			77.1634	74.8157	84.6145		78.8645	1.70536			51.9097	60.2921	53.2872		55.163	1.49833			62.2963	71.6172	69.2522		67.7219	1.61507			42.4741	44.2044	44.4773		43.7186	0.362118			50.4828	42.8841	47.2037		46.8569	1.2704
62		35.7624	36.5396	36.1955		36.1659	0.129816			83.1864	74.113	88.6235		81.9743	2.44359			53.9737	51.4813	57.0136		54.1562	0.923559			59.2779	73.9185	66.0357		66.4107	2.4425			48.696	35.5037	46.1612		43.4536	2.33352			53.8997	47.8145	44.4144		48.7095	1.60186
63		37.7727	33.4026	37.9194		36.3649	0.855501			84.7127	82.2901	87.0816		84.6948	0.798585			56.1628	52.9497	54.6024		54.5716	0.535586			61.9867	71.1058	65.5533		66.2153	1.53181			39.215	35.2036	48.4393		40.9527	2.26226			48.693	53.54	48.7843		50.3391	0.92415
64		41.0444	34.2891	41.1208		38.8181	1.30747			86.3216	75.8379	85.6167		82.5921	1.95331			52.973	52.3314	53.2872		52.8639	0.162381			58.7361	67.2063	63.1409		63.0278	1.41208			51.9551	48.4048	43.982		48.114	1.3315			53.0862	48.2916	46.3669		49.2482	1.15342
65		39.6254	33.4708	35.4567		36.1843	1.04705			78.401	70.8549	80.3742		76.5434	1.67472			54.0363	49.7809	56.5021		53.4398	1.13336			63.3411	70.1469	61.9348		65.1409	1.46398			44.6962	44.0544	41.5057		43.4188	0.562515			59.2691	56.4028	41.4392		52.3704	3.19152
66		36.3931	37.8354	43.5835		39.2707	1.268			83.5577	74.1769	79.6032		79.1126	1.56986			51.9723	59.21	51.8259		54.3361	1.40721			58.9296	77.3066	66.679		67.6384	3.07532			48.5479	49.4549	46.4583		48.1537	0.512227			54.7133	44.6336	45.6231		48.3233	1.85197
67		33.0032	34.6301	40.0537		35.8957	1.23056			86.3629	78.2016	83.9977		82.854	1.39971			54.5992	54.6501	56.9405		55.3966	0.445778			61.3676	77.818	71.7449		70.3101	2.77284			38.9187	46.9046	47.6469		44.4901	1.61306			59.1064	54.1762	53.8051		55.6959	0.986467
68		36.8267	35.2439	37.4269		36.4992	0.375914			87.353	78.9682	82.3787		82.8999	1.40554			57.0384	53.9545	50.1453		53.7128	1.15097			56.6465	75.6445	61.5327		64.6079	3.28843			43.8074	46.0046	43.4868		44.4329	0.456834			49.9947	50.0411	45.3442		48.46	0.899486
69		34.4222	36.676	36.3597		35.8193	0.406735			83.4752	70.7272	79.2948		77.8324	2.1662			50.9716	59.0555	52.8488		54.2919	1.41025			56.1821	69.8912	72.9511		66.3414	2.97676			49.1405	51.105	44.8735		48.373	1.06195			49.9947	55.4486	47.0178		50.8203	1.4252
70		37.1815	38.1764	36.8522		37.4034	0.229799			80.7524	79.1598	83.9206		81.2776	0.807816			53.0356	57.046	52.4104		54.164	0.838461			65.0051	77.3066	63.3018		68.5378	2.54719			45.5851	35.5037	40.9114		40.6667	1.68172			63.9877	49.0868	48.9703		54.0149	2.87895
71		34.5799	36.3351	35.7851		35.5667	0.299239			83.5989	74.688	82.3016		80.1962	1.60471			50.2836	56.1185	54.3832		53.5951	0.998751			59.2779	70.9779	70.2171		66.8243	2.18215			42.0297	43.4543	47.6469		44.377	0.973354			61.7098	42.0889	48.9703		50.923	3.31837
72		33.5945	37.358	38.9044		36.619	0.910345			81.9488	71.4938	80.9138		78.1188	1.92025			53.5985	63.8473	52.5565		56.6674	2.07991			59.8197	68.9962	65.2316		64.6825	1.53762			48.696	32.9534	39.0295		40.2263	2.64642			56.0149	45.1107	45.1582		48.7613	2.09396
73		37.5756	36.4032	43.2551		39.078	1.22156			84.1765	74.2408	86.3877		81.6016	2.15662			47.5941	58.0507	55.5523		53.7324	1.82023			59.394	68.5488	63.6234		63.8554	1.52726			46.3258	38.3539	42.3972		42.359	1.32869			57.642	48.2916	49.1562		51.6966	1.72233
74		33.5156	34.2209	35.5388		34.4251	0.34231			81.2475	75.9018	90.0883		82.4125	2.38822			47.469	54.9592	52.8488		51.759	1.28739			61.948	69.2519	63.543		64.9143	1.28007			46.3258	48.5548	48.8355		47.9054	0.458381			55.8522	39.7032	44.1355		46.5637	2.78127
75		36.5902	36.8806	38.8224		37.4311	0.404537			80.3812	77.2433	83.3038		80.3094	1.0103			52.4101	52.9497	50.3645		51.9081	0.45458			57.4591	72.8957	71.2624		67.2057	2.82675			40.9927	36.7038	49.8261		42.5075	2.23034			55.2014	50.2001	43.5776		49.6597	1.94356
76		38.1275	34.0163	39.3149		37.1529	0.926824			83.9702	66.8302	82.2245		77.675	3.14409			52.8479	56.5823	54.6755		54.7019	0.622437			59.8197	69.9551	71.182		66.9856	2.07871			42.9186	44.0544	48.3403		45.1044	0.953106			52.598	46.7012	43.3917		47.5636	1.55446
77		35.4077	35.6531	39.5612		36.874	0.7768			83.8052	79.2876	88.3151		83.8026	1.50458			52.6603	57.3551	56.9405		55.652	0.86639			60.3614	70.914	66.1966		65.824	1.76205			50.77	40.1541	41.0105		43.9782	1.96582			50.1574	50.0411	51.3877		50.5287	0.24872
78		35.3289	37.2898	37.6731		36.7639	0.419168			78.7723	73.6658	86.0022		79.4801	2.06619			48.9701	59.6738	49.5608		52.7349	2.0055			60.9032	69.8273	66.7594		65.83	1.51135			39.6594	51.405	45.0716		45.3787	1.9596			57.4793	46.8602	43.8566		49.3987	2.38579
79		35.9989	33.8117	35.8672		35.226	0.408838			85.7853	70.8549	84.3832		80.3411	2.74839			50.909	48.7762	52.7757		50.8203	0.667082			58.8522	66.8228	65.7141		63.7964	1.43916			41.1409	37.6038	42.1991		40.3146	0.802161			57.642	59.5837	38.4639		51.8965	3.89115
80		37.2209	38.6538	39.4791		38.4512	0.380877			79.3911	78.0738	81.5306		79.6652	0.581543			52.973	53.8772	52.0451		52.9651	0.305361			61.2902	74.6856	67.0007		67.6588	2.24065			49.5849	43.7544	35.3646		42.9013	2.38281			61.7098	39.5442	42.7408		47.9983	3.99386
81		35.25	35.2439	30.8598		33.7846	0.84431			85.6616	71.6215	83.8435		80.3755	2.54516			51.0341	53.7999	53.1411		52.6584	0.481567			59.394	70.4026	67.9656		65.9207	1.92739			45.2888	40.004	43.2887		42.8605	0.889424			54.0624	50.9953	47.3897		50.8158	1.11333
82		36.5508	35.5849	37.3448		36.4935	0.293781			85.1253	76.2851	81.068		80.8261	1.47502			54.5992	53.9545	56.4291		54.9942	0.427909			57.2269	65.6082	71.3428		64.726	2.3664			42.7704	46.9046	40.3171		43.3307	1.10977			55.6895	46.7012	43.8566		48.7491	2.05886
83		35.9595	35.3803	43.173		38.171	1.4472			84.6302	75.774	81.9161		80.7734	1.51245			46.2181	50.863	54.0179		50.3663	1.30784			58.0783	68.0374	69.1718		65.0958	2.03459			45.2888	39.104	45.765		43.3859	1.23864			51.2964	45.7469	44.7863		47.2765	1.17142
84		30.0075	34.6983	41.4492		35.385	1.91722			77.9885	75.3907	86.3106		79.8966	1.90151			45.9679	59.9829	54.9677		53.6395	2.36709			58.1944	69.6355	66.277		64.7023	1.96029			41.1409	41.2041	46.3593		42.9014	0.998248			56.8285	36.5224	48.7843		47.3784	3.4086
85		32.2937	31.5612	40.382		34.7457	1.63166			82.7738	71.1105	84.3832		79.4225	2.41442			54.7868	56.1958	54.8947		55.2924	0.261403			57.4978	70.0191	62.6585		63.3918	2.09758			50.0293	40.6041	38.8314		43.1549	2.00634			57.8047	42.0889	47.2037		49.0325	2.67197
86		38.2852	33.2662	38.0836		36.545	0.947104			87.2292	64.2749	88.7777		80.0939	4.57385			52.3476	56.1185	51.0952		53.1871	0.871593			61.6384	69.1241	66.5986		65.787	1.26941			42.1778	43.9044	38.138		41.4067	0.986505			60.8962	46.224	47.2037		51.4413	2.73427
87		35.4471	34.4937	39.6432		36.528	0.913217			90.5294	70.791	78.9864		80.1023	3.30547			52.0348	52.1769	56.1368		53.4495	0.77612			54.3246	70.2108	67.6439		64.0598	2.84268			39.215	46.4546	44.2792		43.3163	1.2382			52.4353	45.5879	44.2285		47.4172	1.46621
88		37.2603	36.0623	35.0463		36.123	0.369417			86.3216	72.8992	80.1429		79.7879	2.23941			50.1585	53.2589	51.2413		51.5529	0.524504			58.4265	69.6355	62.5781		63.5467	1.88897			42.326	40.7541	36.5532		39.8778	0.994837			67.5673	49.0868	51.3877		56.0139	3.35714
89		33.0821	33.7435	35.6209		34.1488	0.43902			83.9289	67.533	85.7709		79.0776	3.34676			49.5956	53.4907	55.8445		52.977	1.052			58.5426	71.1697	65.9553		65.2226	2.11512			38.4743	42.7043	42.1991		41.1259	0.770062			56.3403	33.5005	40.6953		43.5121	3.89251
90		35.9201	37.6308	39.4791		37.6767	0.593306			88.013	76.2851	85.6167		83.3049	2.06544			49.9083	53.027	52.6296		51.855	0.565848			54.4407	74.6856	70.0563		66.3942	3.53589			43.2148	46.1546	41.6048		43.6581	0.769016			53.2489	53.6991	43.8566		50.2682	1.85239
[truncated: 10 more columns]

## Sheet: Figure 3c
		Ub8(K63)-Ub-CP8-95				Average	Standard Error			Ub8(K63)-Ub-CP8-95				Average	Standard Error			Ub8(K63)-Ub-CP8-95				Average	Standard Error			Ub8(K63)-Ub-CP8-95				Average	Standard Error			Ub8(K63)-Ub-CP8-95				Average	Standard Error			Ub8(K63)-Ub-CP8-95				Average	Standard Error
		WT 1	WT 2	WT 3		WT	WT			Rpn1 1	Rpn1 2	Rpn1 3		Rpn1	Rpn1			Rpn10 1	Rpn10 2	Rpn10 3		Rpn10	Rpn10			Rpn13 1	Rpn13 2	Rpn13 3		Rpn13	Rpn13			Rpn1/10 1	Rpn1/10 2	Rpn1/10 3		Rpn1/10	Rpn1/10			Rpn10/13 1	Rpn10/13 2	Rpn10/13 3		Rpn10/13	Rpn10/13
0		106.82	110.012	102.833		106.555	1.199			100.964	99.9316	109.165		103.354	1.68638			101.907	103.982	107.416		104.435	0.927491			103.904	100.546	103.808		102.753	0.637164			108.941	99.8969	105.645		104.828	1.52575			107.456	99.69	100.916		102.687	1.39164
1		98.1347	92.778	95.0088		95.3072	0.896931			101.818	108.624	101.138		103.86	1.37996			101.385	95.066	97.3802		97.9436	1.06561			96.4981	99.4002	111.148		102.349	2.58567			92.67	98.3542	110.179		100.401	2.97736			94.9807	102.936	98.2662		98.7277	1.33258
2		88.4345	93.8462	99.9428		94.0745	1.91918			95.6437	97.3907	96.1295		96.388	0.300579			94.7952	94.4104	92.3622		93.8559	0.435935			99.8442	92.1414	101.524		97.8364	1.66766			89.5021	96.3962	98.4598		94.7861	1.56363			91.5292	100.547	100.232		97.4362	1.70603
3		85.9248	85.2292	85.0705		85.4082	0.151477			101.424	90.303	91.4642		94.397	2.0377			98.514	93.0992	92.6229		94.7454	1.0908			99.1553	94.0092	104.293		99.1525	1.71398			90.8941	94.0229	82.8915		89.2695	1.9136			95.0794	86.5829	91.5994		91.0872	1.42378
4		79.2136	81.8821	89.37		83.4886	1.75511			98.7966	98.3269	94.3457		97.1564	0.815147			91.0111	88.4446	94.8386		91.4314	1.07256			95.1941	96.9806	99.3772		97.184	0.699654			99.7257	89.6323	85.4577		91.6052	2.44525			85.5136	89.7065	85.5309		86.917	0.805274
5		72.3897	85.7277	85.7753		81.2976	2.5715			92.8193	92.1084	97.2958		94.0745	0.937425			91.2068	89.0346	85.0634		88.435	1.03843			94.9481	89.9765	98.3387		94.4211	1.40197			83.2624	85.835	87.8528		85.6501	0.766926			81.7661	84.8067	88.3515		84.9747	1.09863
6		73.3202	82.6655	84.2247		80.0701	1.96578			98.7309	99.3967	89.4059		95.8445	1.86197			86.3136	88.7068	90.7982		88.6062	0.748002			86.3613	98.8908	90.1687		91.8069	2.14114			78.9426	86.7843	81.2662		82.3311	1.34261			84.4288	82.2955	80.7445		82.4896	0.616602
7		69.6262	80.3154	80.207		76.7162	2.04678			93.3448	95.5854	88.0338		92.3213	1.29281			83.3776	80.3154	85.9758		83.2229	0.94446			87.001	99.2729	91.2765		92.5168	2.07642			81.9665	82.275	81.1807		81.8074	0.188086			81.0265	83.7654	77.753		80.8483	1.0034
8		69.0341	76.3274	77.4581		74.2732	1.5241			91.44	96.9227	90.5037		92.9554	1.15583			85.5959	83.79	85.2589		84.8816	0.320097			90.8146	89.5945	94.5999		91.6696	0.869983			79.9986	84.3517	88.6227		84.3243	1.43737			75.4054	83.4592	75.2743		78.0463	1.56273
9		69.1187	79.532	76.1189		74.9232	1.76955			89.5351	94.3149	95.9236		93.2579	1.10761			86.2483	81.8232	81.023		83.0315	0.938143			87.001	91.0377	95.223		91.0872	1.37041			72.079	83.343	74.1664		76.5294	1.99744			77.6242	80.8868	81.3428		79.9513	0.67604
10		64.6915	78.3214	68.9999		70.671	2.32229			94.3957	93.0445	89.8862		92.4421	0.771445			78.2887	79.2009	79.459		78.9829	0.204952			81.3913	82.7601	92.592		85.5811	2.03667			75.7268	79.6644	73.9097		76.4336	0.980575			78.9062	73.1082	75.7016		75.9054	0.968124
11		61.5051	70.559	82.533		71.5324	3.5159			92.7536	91.1054	87.1419		90.3336	0.96146			78.1582	76.9719	82.7174		79.2825	1.01109			88.6987	81.8687	85.876		85.4811	1.14402			73.3269	85.835	79.2988		79.4869	2.08539			73.9754	82.0505	78.0948		78.0402	1.34594
12		63.1124	69.918	70.0572		67.6959	1.32334			92.4252	91.1054	93.7282		92.4196	0.437139			86.3136	81.9543	84.9331		84.4003	0.742643			84.5898	84.0336	84.3528		84.3254	0.0930367			73.8549	76.5198	76.5615		75.6454	0.516921			70.6718	75.9869	78.4367		75.0318	1.32321
13		59.1647	71.9121	71.6079		67.5615	2.4245			89.7979	90.3699	89.8176		89.9951	0.108233			77.832	75.9885	76.5916		76.804	0.313306			82.1048	86.241	88.8532		85.733	1.13425			69.7271	74.7991	78.5289		74.3517	1.47265			83.344	76.7831	75.0179		78.3817	1.4624
14		61.7025	64.5769	67.9427		64.7407	1.0411			96.4976	96.3209	86.9361		93.2515	1.82335			76.7881	73.3662	71.8995		74.0179	0.836206			79.8905	82.7177	90.5149		84.3743	1.83418			68.5271	69.5778	79.1277		72.4109	1.94687			74.2713	77.5794	71.6845		74.5117	0.98493
15		57.9803	75.2591	70.8325		68.024	2.99175			91.2429	84.4857	88.514		88.0809	1.13312			75.418	79.9876	80.632		78.6792	0.947532			85.2295	84.8826	90.5841		86.8987	1.06545			65.8872	69.9931	74.5085		70.1296	1.43742			77.8708	80.213	73.1375		77.0738	1.20149
16		59.8132	66.7846	71.2555		65.9511	1.92216			89.0097	85.4218	87.3477		87.2597	0.598515			79.0064	76.4474	77.4388		77.6309	0.43008			79.7182	81.7838	93.4921		84.998	2.47606			64.9753	70.2898	69.1195		68.1282	0.930833			75.9478	78.1918	72.4537		75.5311	0.963888
17		59.0519	65.7164	69.7753		64.8478	1.80474			88.944	95.0504	89.3373		91.1106	1.13923			75.157	76.1852	76.0051		75.7824	0.183018			77.4793	82.845	89.8225		83.3823	2.06304			66.8472	69.6965	76.476		71.0065	1.64875			76.0957	72.557	76.2999		74.9842	0.7015
18		58.8263	63.4375	67.4493		63.2377	1.43832			88.0244	94.2481	87.4163		89.8963	1.26034			76.3967	79.2664	75.4186		77.0272	0.666641			80.0135	80.0434	83.8681		81.3083	0.738964			74.7188	78.2997	69.4616		74.1601	1.48182			71.4114	72.2508	76.5564		73.4062	0.920078
19		57.3882	61.7283	73.1585		64.0917	2.7155			89.141	94.0475	89.1315		90.7733	0.945162			77.4405	72.9728	75.5489		75.3208	0.747524			82.966	81.4018	84.8374		83.0684	0.573376			68.7671	78.1811	72.9688		73.3057	1.57201			71.9538	68.0246	69.1203		69.6996	0.675871
20		53.5532	70.3453	66.533		63.4772	2.93442			93.8046	92.5096	88.2396		91.5179	0.970668			77.8972	75.5952	73.7894		75.7606	0.686305			78.2666	82.7601	89.684		83.5703	1.91722			66.3672	70.0525	69.1195		68.5131	0.638671			66.3326	76.1094	72.0264		71.4895	1.63681
21		53.8916	68.7074	67.3788		63.3259	2.73245			87.8274	86.8929	86.5244		87.0815	0.223882			76.1357	74.9396	73.2029		74.7594	0.491561			78.3404	80.2981	83.7296		80.7894	0.909332			67.4712	69.8745	69.6327		68.9928	0.4411			67.1216	66.7997	74.3341		69.4184	1.42004
22		59.2775	65.4315	68.2246		64.3112	1.52586			92.885	84.6863	88.2396		88.6036	1.37049			80.9637	71.9895	75.2231		76.0587	1.51503			74.9205	80.8924	83.6604		79.8244	1.48892			65.4073	69.5778	66.3822		67.1224	0.727198			71.3621	70.842	68.0947		70.0996	0.58523
23		58.4597	64.4345	68.3656		63.7533	1.66265			90.7174	89.3669	88.6513		89.5785	0.349744			74.5046	73.2351	74.3107		74.0168	0.227968			77.2086	80.5952	83.3835		80.3958	1.03075			63.5833	63.4072	70.4026		65.7977	1.32964			68.6994	74.5169	75.2743		72.8302	1.19912
24		54.2018	68.4225	58.8501		60.4915	2.41702			93.8046	84.9538	84.4662		87.7415	1.75214			81.0289	72.9728	81.9354		78.6457	1.64457			79.3	78.2181	95.0845		84.2009	3.14701			67.2312	61.5679	74.5941		67.7977	2.17718			70.5731	72.802	76.8982		73.4245	1.06939
25		52.1715	63.2238	62.3039		59.2331	2.04426			86.9735	92.8439	87.2105		89.0093	1.10766			74.5698	73.6284	70.2703		72.8229	0.753375			80.481	80.1283	86.1529		82.2541	1.12704			65.0713	60.5592	65.7834		63.8046	0.944356			65.2972	67.2284	71.7699		68.0985	1.10765
26		53.0456	70.4165	64.7709		62.7443	2.95366			87.8274	87.6284	86.7989		87.4182	0.181838			76.4619	79.2009	65.7737		73.8122	2.36497			76.1999	79.4491	83.7989		79.816	1.27092			61.4234	69.3405	65.3557		65.3732	1.31952			66.7764	70.4133	69.1203		68.77	0.614527
27		53.807	71.9121	71.185		65.6347	3.41651			86.2509	92.0415	83.8487		87.3804	1.40385			69.2199	74.1529	70.5962		71.323	0.848511			76.3721	77.836	84.0758		79.428	1.36372			63.2474	69.2218	66.5533		66.3408	0.997631			66.3326	69.9233	65.616		67.2906	0.769318
28		52.1151	53.5386	67.8017		57.8185	2.89166			94.7899	92.777	85.2209		90.9293	1.68166			73.3955	72.7106	76.5264		74.2108	0.678132			74.0593	75.5013	88.4378		79.3328	2.63934			63.0074	65.5432	71.6857		66.7454	1.48744			73.0879	66.4934	71.6845		70.4219	1.15793
29		51.2973	58.3812	59.8369		56.5052	1.52282			87.3676	91.2391	85.2209		87.9425	1.01668			73.3302	69.236	80.241		74.2691	1.85408			74.699	82.4205	94.1844		83.768	3.27078			63.2474	60.4406	65.5268		63.0716	0.84922			74.4192	68.0246	78.0948		73.5129	1.69864
30		52.1715	62.0132	73.511		62.5652	3.56015			89.141	90.9048	77.6741		85.9066	2.39464			73.7869	69.7605	74.8972		72.8149	0.90094			76.1999	81.8263	83.5912		80.5391	1.2867			61.4234	61.9239	62.1907		61.846	0.129838			63.5714	71.0258	78.9496		71.1822	2.56343
31		54.7375	62.5829	59.8369		59.0525	1.32703			87.893	86.1573	86.6616		86.904	0.297624			73.265	70.2849	77.9601		73.8367	1.2898			72.5093	80.2981	82.6911		78.4995	1.77462			60.9435	66.3145	62.2762		63.1781	0.932262			68.4036	72.2508	65.1886		68.6143	1.17859
32		48.4211	55.5327	63.6431		55.8656	2.53882			85.9225	88.5645	92.8363		89.1078	1.16292			68.6327	67.4004	70.0097		68.6809	0.4351			74.084	76.6899	80.7525		77.1754	1.12022			60.2235	60.4999	65.6123		62.1119	1.01153			66.875	67.9634	62.1971		65.6785	1.02123
33		53.4122	60.7313	60.1189		58.0875	1.35349			89.4695	84.2182	87.5535		87.0804	0.885796			74.8961	69.236	72.2905		72.1409	0.94433			75.4618	73.2091	91.6919		80.1209	3.36129			58.3996	64.1192	74.0808		65.5332	2.64522			70.6718	69.3721	75.1033		71.7157	1.00162
34		51.4665	58.0964	59.1321		56.2317	1.38636			82.1129	86.3579	85.0151		84.4953	0.723249			70.9815	68.7771	72.8119		70.8568	0.673422			69.2124	77.1993	90.0302		78.814	3.50081			61.4714	61.3306	63.6449		62.149	0.432475			63.9165	67.6571	67.4964		66.3567	0.704918
35		49.0415	62.0844	63.6431		58.2563	2.67275			83.1638	86.8929	81.6533		83.9033	0.898974			78.093	78.2831	75.3534		77.2431	0.546437			72.3617	72.6148	88.3685		77.7817	3.05646			61.3754	58.9572	62.7895		61.0407	0.645974			60.9087	62.206	61.7697		61.6282	0.220048
36		51.4665	66.3573	60.6827		59.5022	2.50508			83.0981	90.7711	76.5764		83.4818	2.36837			70.7205	66.5481	65.7737		67.6808	0.886932			68.0806	75.4164	89.1994		77.5655	3.57405			60.8475	64.5345	64.0726		63.1515	0.669566			70.869	66.8609	64.163		67.2976	1.12476
37		53.4686	63.7224	63.3612		60.184	1.93951			80.9962	86.3579	74.9298		80.7613	1.9059			74.8961	72.9073	72.095		73.2995	0.480371			69.9751	76.1805	88.4378		78.1978	3.13173			60.8475	63.3479	63.3883		62.5279	0.485137			65.8889	72.067	70.4879		69.4812	1.06991
38		50.3104	64.7906	59.0616		58.0542	2.43082			82.8354	87.0266	80.6242		83.4954	1.08394			71.3077	65.237	70.6613		69.0687	1.11135			69.3108	79.7038	78.6753		75.8966	1.90888			61.4714	63.6445	67.4942		64.2034	1.01668			65.7409	66.5547	69.8896		67.3951	0.732762
39		50.7898	68.2089	61.2466		60.0818	2.92259			82.4413	83.8839	78.7718		81.699	0.87855			70.3291	69.4327	69.5535		69.7717	0.162137			71.2791	81.232	88.8532		80.4548	2.93759			62.8634	57.7706	63.1317		61.2552	1.00691			68.5515	69.2496	67.7528		68.518	0.249659
40		50.4232	64.6481	64.2775		59.7829	2.70263			88.1558	90.2361	90.092		89.4946	0.387242			72.6126	68.2526	72.1602		71.0085	0.799102			66.7274	71.6809	87.6762		75.3615	3.64955			62.5274	58.8386	58.1703		59.8454	0.782187			68.0091	69.9233	65.3596		67.764	0.763911
41		49.9438	57.7403	60.3303		56.0048	1.80212			83.2295	87.1603	83.3685		84.5861	0.743475			73.0693	70.1538	70.7917		71.3383	0.510881			74.8221	79.0246	84.5605		79.4691	1.62813			56.9596	62.9325	64.928		61.6067	1.38211			70.3266	65.7584	70.6588		68.9146	0.912791
42		50.1412	55.5327	59.7664		55.1468	1.60807			80.7992	80.8081	87.6908		83.0993	1.32543			76.8534	72.9728	74.8321		74.8861	0.64694			68.4989	77.4964	85.8068		77.2674	2.88541			57.6316	60.5592	65.8689		61.3533	1.39189			68.6501	66.3097	68.7784		67.9127	0.46326
43		49.549	63.1526	65.5462		59.416	2.87613			87.696	84.0176	79.9381		83.8839	1.29355			71.4382	70.1538	68.5108		70.0343	0.489119			68.0314	75.6287	89.684		77.7814	3.66189			61.4714	63.1105	64.2437		62.9419	0.464597			65.4944	69.5558	66.0433		67.0312	0.734523
44		51.3819	62.5829	60.9647		58.3098	2.01802			84.5432	90.1024	87.0733		87.2396	0.927784			73.8522	70.6127	70.4658		71.6436	0.638036			64.8575	75.9258	89.4071		76.7301	4.09818			60.4155	60.4406	63.9871		61.6144	0.684948			66.9243	66.7997	68.0092		67.2444	0.221751
45		46.5318	57.954	58.7797		54.4218	2.2818			88.8126	85.2212	76.2333		83.4224	2.1599			70.59	68.1871	69.6838		69.487	0.404501			67.3425	76.3079	83.3142		75.6549	2.66862			60.9435	55.3973	65.9545		60.7651	1.76029			61.3525	61.961	66.0433		63.119	0.850265
46		48.9569	61.4435	63.5726		57.991	2.63195			86.2509	86.6923	84.1918		85.7117	0.444875			69.0242	70.4816	72.7467		70.7508	0.625266			66.4075	76.605	82.6219		75.2115	2.73216			58.6396	59.9066	63.2172		60.5878	0.787872			58.5912	61.3486	66.9835		62.3078	1.42586
47		46.1371	62.4405	62.7268		57.1014	3.16551			83.4922	86.4917	81.7905		83.9248	0.793413			74.7003	69.3671	68.1849		70.7508	1.15703			67.3425	73.3364	82.1372		74.272	2.48053			62.1434	59.6692	57.4004		59.7377	0.790742			64.6068	69.4946	66.8981		66.9998	0.815153
48		45.4039	61.5147	59.1321		55.3502	2.89859			81.9158	84.6863	79.5265		82.0429	0.860751			73.9174	68.1215	68.3805		70.1398	1.09136			69.7783	74.9495	83.6604		76.1294	2.33863			57.9196	59.7879	63.6449		60.4508	0.973213			63.2262	68.9434	65.5305		65.9	0.958808
49		49.8592	57.2418	60.4713		55.8574	1.81326			79.8139	85.6893	76.0961		80.5331	1.61228			73.265	71.5306	68.2501		71.0152	0.848948			65.3988	74.4825	87.33		75.7371	3.6731			52.1119	63.4665	67.7508		61.1097	2.69382			63.4234	65.9422	65.7014		65.0224	0.463307
50		48.4211	56.8857	62.5858		55.9642	2.37573			82.9667	83.2821	81.4475		82.5654	0.326981			72.8735	67.9249	65.3176		68.7053	1.27932			68.5481	75.8409	81.6525		75.3472	2.18872			55.2317	58.7792	59.0257		57.6789	0.707629			68.305	72.802	58.0945		66.4005	2.51215
51		47.0112	52.1143	62.022		53.7158	2.54415			85.3314	79.8051	80.3498		81.8287	1.01519			67.1321	69.4982	70.4007		69.0104	0.562664			69.0648	80.4254	79.6447		76.3783	2.11524			54.0798	60.4999	59.2823		57.954	1.13665			65.8889	69.6783	63.4792		66.3488	1.04169
52		50.1412	61.5147	64.5594		58.7384	2.53315			84.1491	86.3579	90.2292		86.9121	1.02591			67.1974	74.9396	64.9266		69.0212	1.74992			67.8346	80.5528	81.5141		76.6338	2.54517			58.3996	56.4653	61.9341		58.933	0.924384			63.5221	65.4522	71.6845		66.8862	1.42199
53		49.5772	61.3723	64.4889		58.4795	2.62182			85.7255	86.3579	77.3996		83.161	1.6665			72.0906	68.8427	73.3332		71.4222	0.7729			68.6711	74.907	80.8217		74.7999	2.02534			63.9673	64.5345	64.8425		64.4481	0.147974			63.2262	67.7184	63.1373		64.694	0.873201
54		49.0979	70.559	59.3435		59.6668	3.57807			80.3394	88.5645	78.7718		82.5586	1.75334			62.6304	70.4816	64.7311		65.9477	1.35485			70.295	73.4213	81.6525		75.1229	1.95563			57.3436	61.8052	62.0196		60.3895	0.87999			71.0169	63.7372	64.8467		66.5336	1.30736
55		48.5057	56.8145	59.9779		55.0994	1.9751			78.6973	87.9627	81.8591		82.8397	1.56997			71.9601	67.7282	64.8614		68.1832	1.19039			68.056	74.4825	78.0522		73.5302	1.68856			55.2797	61.3306	62.6184		59.7429	1.30616			66.7271	66.6772	66.7271		66.7105	0.00961104
56		49.1261	58.6661	64.4184		57.4035	2.57466			78.2375	82.346	74.5181		78.3672	1.30518			70.1986	70.875	71.8344		70.9693	0.273987			68.9417	74.8221	89.5456		77.7698	3.53783			55.6637	62.9919	64.0726		60.9094	1.52497			65.4944	64.5947	62.2826		64.1239	0.552288
57		48.1391	54.8917	56.0307		53.0205	1.42187			84.5432	84.2851	79.5951		82.8078	0.928422			67.5236	70.6127	66.1647		68.1004	0.759799			69.6799	74.9495	79.4369		74.6888	1.62792			55.9517	56.7026	63.9871		58.8805	1.47945			66.0861	67.7184	66.2997		66.7014	0.295727
58		49.2953	61.2298	60.1189		56.8813	2.19772			80.4708	83.8839	78.4974		80.9507	0.908383			71.8296	65.0403	67.3378		68.0692	1.15109			64.1686	73.5062	77.4983		71.7244	2.28039			53.4558	64.1192	56.545		58.04	1.82888			63.1276	64.656	70.4879		66.0905	1.29472
59		49.5772	53.5386	58.6387		53.9182	1.51421			88.2215	84.9538	86.1128		86.4293	0.55223			70.1333	68.3838	74.6366		71.0512	1.07529			64.8083	73.4213	87.5377		75.2558	3.82507			59.0716	55.5159	56.7161		57.1012	0.602938			61.106	62.0223	64.6758		62.6013	0.618007
60		50.8744	54.8205	60.9647		55.5532	1.69497			83.0981	82.8141	86.9361		84.2827	0.76741			64.9139	75.6607	69.4883		70.021	1.79773			66.8012	76.8597	83.7296		75.7968	2.83804			56.2397	57.7113	57.486		57.1456	0.264209			67.9598	65.9422	68.6075		67.5032	0.463364
61		45.6295	55.6039	62.6563		54.6299	2.8517			84.3461	87.0935	80.7614		84.067	1.05841			67.1974	67.6626	64.6007		66.4869	0.54999			66.6782	72.1054	80.337		73.0402	2.29241			60.5115	57.7706	58.1703		58.8175	0.49354			66.9243	66.9834	72.7101		68.8726	1.10784
62		46.5318	59.5919	57.4404		54.5214	2.33409			85.0686	90.4367	82.408		85.9711	1.36325			69.6114	68.9082	71.8995		70.1397	0.521356			65.0051	74.4401	78.1214		72.5222	2.25507			56.2397	63.3479	58.1703		59.2526	1.22521			64.7055	65.2685	66.9835		65.6525	0.39553
63		48.7877	63.5087	58.0043		56.7669	2.47937			79.0257	78.4678	81.5847		79.6927	0.554021			72.8735	68.4493	70.922		70.7483	0.739072			61.8558	75.1193	82.1372		73.0374	3.43324			59.2635	54.9819	64.1581		59.4679	1.5305			58.5912	64.7785	66.5562		63.3086	1.39365
64		48.9569	56.6009	60.0484		55.202	1.89217			86.5794	87.3609	80.1439		84.6947	1.32014			73.8522	69.4327	68.4456		70.5768	0.959716			66.4567	74.2278	81.6525		74.1124	2.53285			54.1758	58.4233	57.9137		56.8376	0.773073			63.9658	70.4746	73.9067		69.449	1.68306
65		45.8551	61.7996	55.7488		54.4678	2.68302			87.2362	88.6314	73.3518		83.0731	2.81592			62.1737	72.2517	69.6186		68.0147	1.74232			63.7257	72.7421	79.9216		72.1298	2.7051			57.1996	55.3973	53.209		55.2686	0.666149			61.9935	67.2896	70.6588		66.6473	1.45607
66		47.1522	62.4405	58.3567		55.9831	2.63857			83.8863	89.2331	76.2333		83.1176	2.17797			68.176	67.6626	68.3153		68.0513	0.114582			63.2336	81.0197	71.0593		71.7709	2.97146			54.3678	59.3132	59.8811		57.854	1.01084			68.2557	69.3721	68.7784		68.8021	0.186197
67		45.3193	61.8708	62.5153		56.5685	3.24913			83.3608	84.2182	83.986		83.855	0.147813			69.4809	73.8251	66.4906		69.9322	1.22934			64.9559	73.5487	74.8673		71.124	1.79407			53.6958	55.5159	57.8281		55.68	0.690349			64.311	67.9634	60.0603		64.1116	1.31844
68		47.3496	61.0874	62.8678		57.1016	2.83076			82.3756	87.8958	79.3893		83.2202	1.43858			63.2176	67.4659	71.3782		67.3539	1.36049			64.4884	70.5772	85.4606		73.5087	3.59634			58.0636	63.1699	63.1317		61.455	0.979046			63.8179	66.2484	71.3426		67.1363	1.28003
69		47.9699	53.4674	59.4845		53.6406	1.91974			87.5646	85.4218	80.2126		84.3997	1.26037			70.9815	72.1861	67.5333		70.2336	0.804968			63.8733	72.0205	77.3598		71.0846	2.26393			61.7114	56.0499	58.5125		58.7579	0.946239			64.8041	64.1047	71.7699		66.8929	1.41269
70		48.1673	60.3753	65.1233		57.8886	2.91574			87.696	78.9359	78.2229		81.6183	1.75851			72.8083	74.0873	67.0119		71.3025	1.2568			60.1335	77.0719	79.7139		72.3065	3.5415			56.1437	61.1526	55.3475		57.5479	1.049			66.234	64.2272	60.2313		63.5642	1.01861
71		48.2801	55.7463	55.7488		53.2584	1.43711			79.1571	92.9108	84.2604		85.4427	2.31755			68.3065	68.1871	64.5355		67.0097	0.714509			63.7995	72.0205	73.8287		69.8829	1.7818			52.8798	51.8966	55.0909		53.2891	0.54532			69.1925	64.7785	67.4109		67.1273	0.740216
72		48.1109	61.6571	57.37		55.7127	2.30783			82.5726	78.4678	83.986		81.6755	0.955464			61.978	69.6949	63.6232		65.0987	1.35486			62.2249	75.7136	73.621		70.5198	2.41981			54.1758	55.7533	54.9198		54.9496	0.263057			64.7055	59.9399	68.1801		64.2751	1.37899
73		48.4493	57.8115	56.5946		54.2852	1.69683			82.3099	79.2033	75.8217		79.1116	1.08169			67.4584	70.6783	68.7715		68.9694	0.539688			65.0051	69.1764	78.2599		70.8138	2.25914			54.5598	56.2873	60.2233		57.0234	0.967546			61.599	58.5311	63.5647		61.2316	0.845597
74		48.0827	58.31	61.3171		55.9033	2.31256			79.8796	84.7532	78.4974		81.0434	1.09542			72.6126	71.9239	64.4704		69.6689	1.50508			64.8575	72.1054	82.1372		73.0334	2.89238			58.6876	54.2106	57.0583		56.6522	0.755312			64.2617	60.8586	65.7014		63.6072	0.82896
75		46.3908	58.8797	59.4845		54.9184	2.46375			82.1129	85.4218	85.1523		84.229	0.612523			68.959	71.0061	70.7265		70.2305	0.370014			67.3425	74.8221	71.7516		71.3054	1.25325			59.9835	56.9993	59.3679		58.7835	0.525199			64.952	65.7584	73.223		67.9778	1.5201
76		47.1522	56.4584	57.2995		53.6367	1.87716			83.4265	89.4337	78.3602		83.7401	1.84782			67.9151	67.0726	69.9445		68.3107	0.492086			66.6536	78.0058	75.2135		73.291	1.97176			53.4078	55.7533	62.0196		57.0602	1.48406			60.6129	67.2284	65.616		64.4858	1.14985
77		48.7031	57.313	58.5682		54.8614	1.79003			83.952	86.6923	87.5535		86.0659	0.626895			70.6553	63.7291	65.9041		66.7628	1.18068			62.2987	72.6997	76.3905		70.463	2.43578			58.4476	60.7966	59.71		59.6514	0.391863			62.6838	62.8798	65.7014		63.755	0.562835
78		49.5208	55.6039	65.6167		56.9138	2.70916			81.5874	82.346	81.8591		81.9308	0.12812			74.5698	66.9415	67.7288		69.7467	1.39849			66.2353	74.4401	72.444		71.0398	1.42628			55.5677	56.2873	58.7691		56.8747	0.559861			64.4589	62.451	67.6673		64.8591	0.877018
79		46.4472	55.5327	60.1189		54.0329	2.31937			85.7912	83.0815	79.1148		82.6625	1.11928			73.9174	66.7448	67.2074		69.2899	1.33808			64.5622	72.2327	74.4519		70.4156	1.72973			53.5038	58.1266	58.5125		56.7143	0.929014			60.8594	76.5381	61.1714		66.1897	2.9878
80		45.2347	58.6661	56.1012		53.334	2.37683			79.6169	82.1454	82.3394		81.3672	0.506316			68.2413	72.8417	64.7311		68.6047	1.35584			62.0526	74.9495	77.0137		71.3386	2.70261			57.8236	55.9313	52.4391		55.398	0.910527			66.8257	63.5535	63.3082		64.5625	0.654616
81		47.1522	56.6721	59.696		54.5067	2.18207			79.0914	83.0147	81.9963		81.3675	0.678611			67.7193	77.6275	67.4029		70.9166	1.93799			64.4884	73.2091	78.8138		72.1704	2.40632			54.8957	58.2453	59.1968		57.4459	0.753063			67.3681	65.146	68.0947		66.8696	0.512088
82		47.9699	61.942	55.6078		55.1733	2.33205			83.4265	76.6624	74.5867		78.2252	1.54082			68.8937	64.0569	70.5962		67.8489	1.13084			63.209	69.4311	78.8831		70.5077	2.63076			55.8557	59.0759	58.4269		57.7862	0.567681			64.4096	64.4722	72.6247		67.1688	1.575
83		47.7162	55.4614	57.1585		53.4454	1.67789			84.6745	80.875	75.2728		80.2741	1.57652			68.8937	64.3847	70.4658		67.9147	1.05218			64.39	73.1242	80.5447		72.6863	2.69542			56.2397	56.0499	56.374		56.2212	0.054266			67.023	66.9834	64.163		66.0564	0.546641
84		47.1522	59.0934	56.1717		54.1391	2.0749			81.9815	85.3549	77.8799		81.7388	1.24781			65.1096	68.056	69.0321		67.3992	0.680686			65.0543	74.8221	85.1836		75.02	3.35537			53.7918	55.5159	56.0318		55.1132	0.391019			63.029	62.3898	62.7954		62.7381	0.107812
85		48.8723	53.2538	70.4801		57.5354	3.8075			78.6316	86.9597	77.8799		81.1571	1.67976			65.762	70.7439	68.2501		68.252	0.830302			59.0264	71.2564	75.5597		68.6141	2.85917			56.4797	59.0759	54.5776		56.7111	0.752687			67.1216	64.2272	70.8298		67.3929	1.1032
86		47.9699	62.6541	58.9911		56.5384	2.54773			79.8139	84.8869	83.8487		82.8498	0.893315			73.1345	68.8427	64.9917		68.9896	1.35779			57.6978	75.4589	74.1057		69.0874	3.29564			60.6555	59.4912	62.5329		60.8932	0.511561			62.9797	64.7785	67.069		64.9424	0.683194
87		46.3626	59.6631	57.4404		54.4887	2.37487			81.7187	85.1544	83.5743		83.4825	0.573214			70.3291	67.5315	67.9894		68.6167	0.500181			64.9559	74.1005	78.9523		72.6696	2.36902			56.1437	58.9572	59.6245		58.2418	0.6158			64.4589	63.431	61.5988		63.1629	0.482928
88		43.2608	55.6039	60.0484		52.971	2.89932			81.3903	89.7012	82.2022		84.4312	1.52732			68.2413	66.1548	67.9243		67.4401	0.374787			65.3988	76.3928	78.1907		73.3274	2.30833			52.6398	54.626	64.8425		57.3694	2.18253			71.7072	65.0235	63.6501		66.7936	1.43679
89		44.3606	62.3693	58.9911		55.2403	3.19078			80.4051	80.4069	79.8009		80.2043	0.116448			64.1962	68.7771	63.7535		65.5756	0.927131			64.9067	71.4262	73.6903		70.0077	1.52012			52.9278	54.0326	59.9667		55.6424	1.26182			64.5082	65.7584	65.1031		65.1233	0.208449
90		46.4754	55.8887	62.4449		54.9363	2.67573			83.1638	86.0905	80.9672		83.4072	0.856758			63.6743	68.3838	66.6861		66.248	0.795036			61.6098	75.5438	74.7981		70.6505	2.6128			54.1278	55.0413	57.8281		55.6657	0.642532			62.9304	61.6548	66.2143		63.5998	0.7841
[truncated: 10 more columns]

## Sheet: Figure 3d
		35-CP8-Ub-Ub4(K63)				Average	Standard Error			35-CP8-Ub-Ub4(K63)				Average	Standard Error			35-CP8-Ub-Ub4(K63)				Average	Standard Error			35-CP8-Ub-Ub4(K63)				Average	Standard Error			35-CP8-Ub-Ub4(K63)				Average	Standard Error			35-CP8-Ub-Ub4(K63)				Average	Standard Error
		WT 1	WT 2	WT 3		WT	WT			Rpn1 1	Rpn1 2	Rpn1 3		Rpn1	Rpn1			Rpn10 1	Rpn10 2	Rpn10 3		Rpn10	Rpn10			Rpn13 1	Rpn13 2	Rpn13 3		Rpn13	Rpn13			Rpn1/10 1	Rpn1/10 2	Rpn1/10 3		Rpn1/10	Rpn1/10			Rpn10/13 1	Rpn10/13 2	Rpn10/13 3		Rpn10/13	Rpn10/13
0		100.3	98.18	102.042		100.174	0.644697			95.9196	96.2285	102.266		98.1379	1.19266			103.095	102.208	99.528		101.61	0.61908			97.4878	99.0704	97.7056		98.0879	0.285926			97.3315	102.466	102.957		100.918	1.03862			98.1347	106.065	99.8813		101.36	1.38895
1		98.22	96.3401	98.3133		97.6245	0.371091			95.3725	89.9369	96.8726		94.0607	1.21639			95.1268	96.1772	93.2582		94.854	0.492826			100.793	95.1192	99.8698		98.5942	1.01488			95.1998	96.1529	95.6401		95.6642	0.159002			99.598	91.4881	97.6325		96.2395	1.4102
2		91.292	92.2513	93.3224		92.2886	0.338578			97.7799	106.657	104.227		102.888	1.52918			96.3908	92.7127	106.202		98.4353	2.32444			98.6366	97.0399	98.2466		97.9744	0.277472			94.037	95.1866	92.1098		93.7778	0.518231			91.4034	90.8481	96.3377		92.8631	1.00729
3		90.63	82.52	88.2742		87.1414	1.39067			92.8009	101.744	94.4213		96.3222	1.58839			97.1602	94.5733	89.348		93.6938	1.32655			99.293	99.9484	96.0824		98.4413	0.689657			86.0268	90.9351	91.2754		89.4124	0.978995			98.72	92.4125	87.8194		92.984	1.82424
4		85.594	78.7583	92.3472		85.5665	2.26484			95.8649	103.037	92.8105		97.2375	1.74992			93.4231	94.5091	94.2694		94.0672	0.190175			101.778	99.0704	94.9401		98.5962	1.14786			81.9571	84.6223	77.2185		81.266	1.24998			95.2081	91.7014	93.2711		93.3935	0.585509
5		84.318	71.8891	86.037		80.748	2.57335			101.446	96.7457	101.635		99.9422	0.923292			90.0708	88.3501	82.9433		87.1214	1.23973			94.2289	97.2045	95.0003		95.4779	0.514745			80.6651	79.791	81.9683		80.8082	0.365226			85.3307	92.9813	90.409		89.5737	1.29771
6		76.917	72.666	86.5533		78.7121	2.37185			101.446	102.779	104.787		103.004	0.560646			85.7842	84.3082	89.0783		86.3902	0.814041			97.0189	98.9057	98.6674		98.1974	0.342506			79.9545	76.9567	72.9822		76.6312	1.16584			85.5502	86.3684	79.4374		83.7854	1.26252
7		75.428	69.1496	74.5638		73.0471	1.1343			102.923	95.7976	102.966		100.562	1.37542			83.3112	82.5118	80.2466		82.0232	0.529875			99.0586	94.6802	96.383		96.7072	0.735708			76.4016	70.8371	71.1208		72.7865	1.04466			78.1604	86.5107	84.7528		83.1413	1.4674
8		71.881	63.5071	74.8506		70.0796	1.96081			99.6401	95.2805	100.935		98.6185	0.987456			77.5957	85.5272	76.8758		79.9996	1.60019			99.9026	90.2352	105.1		98.4126	2.51454			69.6834	71.6101	78.3097		73.2011	1.5093			77.5751	85.7285	78.8241		80.7092	1.46381
9		70.273	60.604	73.818		68.2317	2.27981			99.5854	95.1081	93.6509		96.1148	1.03089			83.531	72.5034	78.7635		78.2659	1.84354			95.1667	99.1801	94.5193		96.2887	0.841619			69.8126	67.6807	65.1515		67.5482	0.777789			85.3307	82.742	80.9367		83.0031	0.736206
10		65.592	55.7792	75.8832		65.7515	3.35097			100.68	94.7634	100.164		98.5358	1.09239			78.9147	80.4588	79.168		79.5138	0.276037			95.284	102.253	102.275		99.9372	1.34329			61.9315	65.4261	59.5672		62.3083	0.982518			83.721	77.6935	71.8051		77.7399	1.98604
11		63.44	59.0094	76.3421		66.2638	3.0016			106.643	99.9346	96.8026		101.127	1.67587			75.7822	71.541	74.4487		73.924	0.722913			94.2993	95.3387	95.0003		94.8794	0.176718			61.1564	61.1102	69.3236		63.8634	1.57625			79.6237	81.3199	68.1252		76.3563	2.39287
12		62.424	54.2255	72.1544		62.9346	2.99178			97.2327	94.8496	99.7442		97.2755	0.815862			75.7272	73.9148	67.4373		72.3598	1.45274			92.7519	97.2045	96.8038		95.5868	0.821065			61.1564	65.9415	62.9691		63.3556	0.805283			73.3315	78.2623	76.916		76.1699	0.849561
13		63.18	51.2407	62.2875		58.9027	2.21683			95.8649	100.365	92.5303		96.2536	1.31068			68.0334	75.1338	71.6846		71.6173	1.18356			91.8376	97.0948	98.6073		95.8466	1.18443			63.2235	65.3617	59.824		62.8031	0.930899			72.673	79.3289	79.5737		77.1919	1.30513
14		59.421	49.9732	63.4921		57.6288	2.3118			95.263	101.4	94.7015		97.1214	1.23859			70.6713	69.1031	71.2127		70.329	0.365226			93.7601	98.357	95.8419		95.9863	0.767284			62.5129	59.7575	60.9152		61.0618	0.461194			73.0388	70.9384	71.8732		71.9501	0.350779
15		58.712	48.3376	64.8689		57.3062	2.78494			97.178	103.899	88.3981		96.4917	2.59109			69.9019	72.4392	69.9992		70.7801	0.479219			88.6725	97.9728	96.6836		94.443	1.67958			58.314	61.9476	52.7635		57.675	1.54177			73.9168	66.2453	66.7623		68.9748	1.42923
16		53.226	47.847	58.1571		53.0767	1.71889			97.0686	100.796	98.9037		98.9229	0.621334			69.4073	70.0654	69.5947		69.6891	0.113026			90.2668	92.7046	93.6777		92.2164	0.585693			55.8593	52.736	56.4221		55.0058	0.661907			70.3317	70.5828	66.1489		69.0212	0.830191
17		59.397	44.5351	64.8689		56.267	3.50736			94.3329	94.1601	98.4835		95.6588	0.815923			67.1541	67.7558	69.797		68.2356	0.461746			87.2658	93.9119	96.383		92.5202	1.57173			56.9575	54.0888	58.2193		56.4219	0.705572			63.1614	72.8582	69.6244		68.548	1.64573
18		51.217	45.0666	60.7959		52.3598	2.64223			92.7462	101.917	94.4914		96.3848	1.62324			66.0549	68.3973	58.4708		64.3077	1.72959			90.806	94.5156	100.832		95.3844	1.68967			50.11	50.4814	46.7941		49.1285	0.676723			74.3558	71.7205	61.992		69.3561	2.17073
19		51.973	45.5164	62.058		53.1825	2.77896			94.9895	93.9877	94.4914		94.4895	0.16696			66.7694	65.382	68.0441		66.7318	0.44382			90.9936	95.229	94.1586		93.4604	0.734113			46.1695	53.1869	55.0742		51.4769	1.56406			69.3805	68.5207	59.198		65.6998	1.88235
20		50.933	43.2266	60.7386		51.6327	2.92564			93.8405	106.657	93.0906		97.8627	2.54179			60.5044	62.0458	67.707		63.4191	1.2642			91.9079	93.0339	94.8199		93.2539	0.489468			51.079	51.8342	49.6825		50.8652	0.363885			62.5029	64.6099	64.7179		63.9436	0.416265
21		50.555	42.5316	60.6238		51.2368	3.0218			92.7462	101.141	96.5225		96.8033	1.40151			61.3287	63.5214	64.0665		62.9722	0.483055			91.2749	93.5827	96.0824		93.6466	0.801458			44.7483	49.9017	53.1486		49.2662	1.41201			70.8438	64.681	59.7432		65.0894	1.85386
22		49.656	38.2383	59.6486		49.181	3.57102			96.9591	91.3159	91.4097		93.2283	1.07713			59.4052	63.6497	61.7069		61.5873	0.708259			89.7041	90.6742	89.4694		89.9492	0.212902			47.1385	48.9354	44.0983		46.7241	0.815022			63.4541	61.5523	61.9239		62.3101	0.335998
23		50.2	40.4872	53.281		47.9894	2.22575			97.2874	94.591	98.7637		96.8807	0.705283			61.9882	61.4684	58.5383		60.665	0.620006			90.9936	94.2412	95.9621		93.7323	0.841025			48.1721	46.1655	49.5541		47.9639	0.567955			59.6495	59.4191	56.1315		58.4	0.656001
24		46.488	40.7734	61.1401		49.4672	3.50171			96.4667	96.0562	92.7404		95.0878	0.681067			59.0205	59.4796	60.6956		59.7319	0.288525			89.3524	98.0826	89.2289		92.2213	1.69213			45.3297	48.6134	51.6081		48.5171	1.04677			59.0641	63.5433	64.7179		62.4418	0.994496
25		45.661	32.5958	53.281		43.8459	3.48713			95.5913	98.728	102.336		98.8849	1.12496			59.7899	63.2006	61.3698		61.4535	0.568965			92.494	92.8693	96.1425		93.8353	0.668969			41.7122	46.4876	46.7299		44.9766	0.943211			66.0149	58.4948	64.8542		63.1213	1.3495
26		45.4	35.8668	57.0098		46.0922	3.52949			90.6124	90.1093	87.1374		89.2864	0.625986			62.8675	58.7097	59.954		60.5104	0.711336			87.2424	99.1252	89.2289		91.8655	2.12169			41.6476	47.3894	45.0611		44.6994	0.962654			67.1855	67.2408	58.7892		64.4052	1.62123
27		43.225	37.2979	48.9786		43.1671	1.94685			93.731	94.1601	95.5419		94.4777	0.315433			62.0431	59.1588	58.5383		59.9134	0.623443			87.2658	95.5582	92.8961		91.9067	1.41127			41.906	48.4845	45.5746		45.3217	1.09885			62.2103	59.4191	58.7892		60.1395	0.606925
28		46.441	38.6881	51.7321		45.6204	2.18687			94.9347	97.6937	92.1101		94.9128	0.930626			56.2727	58.5172	57.3922		57.394	0.37408			86.7735	95.6131	91.0926		91.1597	1.4734			43.2626	44.9416	44.6118		44.272	0.296534			57.0155	55.2239	46.7954		53.0116	1.81913
29		41.641	40.0374	49.7817		43.82	1.74161			90.7765	93.9877	89.5187		91.4276	0.768185			60.6143	61.3401	56.5832		59.5125	0.854242			91.9782	91.3327	92.2949		91.8686	0.163464			49.464	45.4569	43.2639		46.0616	1.048			62.2834	57.6415	58.3121		59.4124	0.836315
30		41.239	35.6624	48.5196		41.807	2.14914			89.6822	97.5213	81.5344		89.5793	2.66465			54.2943	58.7738	56.0438		56.3707	0.752526			89.0008	99.1801	92.4753		93.5521	1.7248			41.26	46.4876	42.4936		43.4137	0.910857			61.0396	60.6279	54.5641		58.7439	1.20855
31		44.455	35.9895	46.5118		42.3188	1.85899			91.2142	100.883	94.7715		95.6228	1.63003			64.5711	55.0528	53.2123		57.6121	2.03219			86.797	95.3387	100.11		94.082	2.24835			39.4512	48.6778	41.1457		43.0916	1.63714			57.0887	56.2193	50.8161		54.708	1.13282
32		40.672	35.3353	49.5522		41.8532	2.3939			96.5214	105.45	87.6277		96.5332	2.97047			57.9214	54.7961	59.0102		57.2426	0.729169			88.6491	89.6864	91.0926		89.8094	0.408793			41.0662	43.2024	46.0239		43.4308	0.828905			52.2597	57.4993	51.9064		53.8885	1.04401
33		39.584	33.618	49.7817		40.9946	2.72455			88.5332	94.4186	94.6314		92.5278	1.15367			54.9538	55.3094	59.6844		56.6492	0.878182			86.1874	94.2412	93.0164		91.1483	1.44657			40.7432	40.8189	41.5308		41.031	0.144837			53.2109	53.0196	50.7479		52.3261	0.456702
34		39.253	31.4918	46.7986		39.1812	2.55122			95.9743	91.833	93.9311		93.9128	0.69023			57.0971	54.8603	61.1675		57.7083	1.06591			85.2027	91.7717	95.7818		90.9187	1.78029			44.2961	42.687	36.5885		41.1905	1.35531			56.7228	47.4733	54.3597		52.8519	1.60186
35		40.057	34.722	45.5366		40.1052	1.80249			93.7858	96.4009	95.4019		95.1962	0.439886			56.2178	54.8603	57.9315		56.3365	0.513016			83.6788	90.1254	89.2289		87.6777	1.16402			42.4228	40.1748	40.4396		41.0124	0.409528			56.8692	55.8638	53.5419		55.425	0.56883
36		39.324	32.5958	48.4623		40.1273	2.65456			91.5972	89.8508	94.8416		92.0965	0.844195			54.3493	50.1768	51.7291		52.0851	0.702955			87.0314	85.5158	87.245		86.5974	0.314266			36.0921	39.8527	37.808		37.9176	0.62756			52.1865	51.0286	54.7004		52.6385	0.625721
37		35.73	34.4357	45.4219		38.5292	2.0014			86.29	83.8177	91.97		87.3592	1.39334			52.5357	51.075	51.0549		51.5552	0.283062			84.3118	85.6804	92.6557		87.5493	1.49163			37.9009	37.8558	36.2033		37.32	0.322441			51.0891	54.5839	57.1537		54.2755	1.01468
38		37.905	33.2091	47.2002		39.4381	2.37348			89.5728	91.0574	87.0674		89.2325	0.672212			55.4484	54.9886	48.2908		52.9093	1.33543			88.0161	85.6255	88.0867		87.2428	0.467008			39.1283	39.7239	35.6257		38.1593	0.738094			57.235	52.5929	55.7226		55.1835	0.789174
39		40.01	31.3691	43.0125		38.1305	2.01498			89.4634	91.2297	88.4681		89.7204	0.466209			53.9096	52.9356	49.4369		52.094	0.784037			83.3506	93.9668	90.1307		89.1494	1.79191			40.0972	44.6195	35.8824		40.1997	1.45649			56.7228	52.0241	53.3375		54.0281	0.808108
40		38.946	36.4801	45.0203		40.1488	1.4651			93.5122	90.2817	94.0011		92.5983	0.673702			47.2599	53.7055	51.3246		50.7633	1.08641			83.2568	88.9181	86.1629		86.1126	0.943668			39.4512	38.1779	37.4871		38.3721	0.33213			54.162	52.7351	45.5688		50.822	1.535
41		37.291	35.2944	46.7986		39.7947	2.04907			88.4238	94.3324	98.9738		93.91	1.76255			51.5465	52.1657	47.0773		50.2632	0.925452			82.53	82.8268	91.3331		85.5633	1.66632			41.0662	42.9447	44.676		42.8956	0.601791			49.6989	51.313	52.8604		51.2908	0.526961
42		38.378	31.41	45.8234		38.5372	2.40267			89.354	96.3147	96.8026		94.1571	1.38893			52.0411	52.9997	51.6617		52.2342	0.229868			79.576	89.3571	89.4093		86.1141	1.88743			40.3556	41.0766	43.7773		41.7365	0.601263			54.7474	51.953	50.339		52.3465	0.743448
43		35.73	29.8563	43.0699		36.2187	2.20678			83.8279	99.8484	90.2891		91.3218	2.68667			49.0185	51.9091	52.201		51.0429	0.586403			78.4037	88.3145	90.1908		85.6363	2.11117			36.8673	36.4386	40.1187		37.8082	0.670801			52.406	48.9665	48.4991		49.9572	0.711197
44		36.416	30.4287	42.5536		36.4661	2.02086			87.439	89.9369	89.0985		88.8248	0.423757			53.3051	53.3847	49.9088		52.1995	0.661402			83.3037	90.2901	92.4753		88.6897	1.59689			35.0585	44.4263	37.1661		38.8837	1.63812			52.9182	49.3931	44.4103		48.9072	1.4249
45		34.926	29.4474	44.2172		36.1969	2.48882			89.6822	96.4009	88.3281		91.4704	1.4411			48.1392	52.0374	51.392		50.5229	0.696459			83.8429	87.2169	87.726		86.2619	0.703449			36.6089	37.7269	41.9159		38.7506	0.93256			51.5281	46.8333	50.1346		49.4987	0.803706
46		34.619	34.3131	47.487		38.8064	2.50641			89.6822	92.264	92.7404		91.5622	0.548482			49.8978	51.3317	52.201		51.1435	0.387692			80.0917	90.3449	89.4093		86.6153	1.88964			36.7381	38.1779	40.0545		38.3235	0.554332			49.6257	46.9755	49.9983		48.8665	0.549406
47		38.213	30.0607	42.0946		36.7895	2.04732			84.3203	90.1955	95.752		90.0893	1.90554			46.7104	52.8073	43.7064		47.7414	1.54573			78.9195	82.4975	87.4855		82.9675	1.4341			37.0611	38.4999	39.541		38.3674	0.41509			53.2109	54.3706	48.3628		51.9814	1.06234
48		33.768	32.9229	41.7504		36.1471	1.62366			89.5181	85.7138	91.7599		88.9973	1.01884			50.6122	46.0067	47.7515		48.1235	0.775072			79.6932	87.2169	91.9944		86.3015	2.06716			36.9965	35.9877	35.9466		36.3103	0.19822			49.9184	51.2419	51.0205		50.7269	0.236301
49		35.328	33.3727	44.2172		37.6393	1.92664			83.6637	94.5048	86.0168		88.0618	1.90084			48.9636	49.7278	44.7177		47.803	0.899711			77.2784	80.6317	81.8344		79.9148	0.787035			37.3841	36.4386	38.2573		37.36	0.303195			53.3572	52.7351	48.9761		51.6895	0.790114
50		38.402	29.243	37.2185		34.9545	1.66053			88.588	93.0397	85.4565		89.028	1.27022			46.1058	49.022	54.1561		49.7613	1.35858			82.2018	85.845	83.0368		83.6945	0.636202			36.8673	38.5644	38.9634		38.1317	0.370999			52.2597	47.971	49.2487		49.8265	0.733986
51		35.825	35.0491	39.6279		36.834	0.816836			89.8464	90.9712	87.7678		89.5284	0.541733			53.6348	50.9467	48.7627		51.1148	0.813464			81.2171	88.2596	84.3594		84.612	1.17602			40.4202	34.6994	35.6898		36.9365	1.01913			48.3088	50.1753	49.385		49.2897	0.312305
52		34.595	31.9416	40.89		35.8088	1.53201			81.8582	91.9192	94.2813		89.3529	2.19906			48.9636	48.9579	52.6729		50.1981	0.71442			81.9908	91.662	85.5016		86.3848	1.63191			34.8002	33.8619	38.4499		35.704	0.807942			51.4549	52.664	51.0205		51.7131	0.283885
53		34.099	31.3691	40.1442		35.2041	1.4969			85.7429	92.1778	87.8378		88.5861	1.09403			50.2825	49.2787	47.4818		49.0143	0.472979			79.9745	82.7719	84.179		82.3085	0.713405			35.5753	38.8864	36.8452		37.1023	0.556821			50.5037	48.3265	49.385		49.4051	0.362912
54		32.586	31.042	38.1938		33.9406	1.25446			90.4482	94.1601	89.8689		91.4924	0.776122			49.5681	43.9537	52.6055		48.7091	1.46315			79.7166	80.1378	82.9767		80.9437	0.591048			33.8958	38.8864	35.1763		35.9862	0.864007			53.7962	46.5489	46.6591		49.0014	1.38426
55		35.943	31.9416	41.1768		36.3538	1.54376			89.4634	87.9547	91.6899		89.7026	0.626355			43.4679	50.6259	50.9875		48.3605	1.41364			77.4425	87.7108	80.6922		81.9485	1.7494			35.0585	35.7944	36.075		35.6427	0.174977			50.2842	43.2069	50.5435		48.0115	1.38766
56		30.694	31.9416	44.4466		35.6941	2.53519			81.3111	92.9535	92.4603		88.9083	2.19467			49.0735	47.0332	50.3133		48.8067	0.552094			77.2784	82.9914	83.5177		81.2625	1.15346			38.6115	37.1472	34.4061		36.7216	0.71158			49.9184	46.8333	48.4309		48.3942	0.514293
57		34.666	33.25	41.0621		36.326	1.3874			87.8767	95.7976	87.4876		90.3873	1.56317			45.0067	46.5841	46.8751		46.1553	0.335091			79.2243	84.089	85.0207		82.778	1.03755			37.3841	37.276	36.5885		37.0829	0.143855			48.3088	49.5354	49.1124		48.9855	0.207688
58		32.444	28.1799	40.9473		33.8571	2.16665			84.4297	86.3171	91.4798		87.4089	1.21654			41.1048	52.1657	52.201		48.4905	2.13207			80.3262	83.2109	84.7201		82.7524	0.744181			35.4461	38.049	39.4127		37.6359	0.671755			51.3086	45.1268	44.274		46.9031	1.27966
59		31.593	28.2208	39.2837		33.0325	1.89007			86.3447	94.3324	91.4097		90.6956	1.34716			45.7761	46.8407	49.4369		47.3512	0.627683			77.0908	75.9123	86.5837		79.8623	1.95023			32.8622	40.7545	35.6898		36.4355	1.33289			47.6503	42.3536	39.7764		43.2601	1.33815
60		33.957	31.1647	40.3737		35.1651	1.57395			88.9162	96.6595	89.7989		91.7915	1.41294			49.0185	50.241	48.5605		49.2733	0.289584			79.0367	85.5158	84.9606		83.171	1.19705			38.9991	37.5981	33.7642		36.7871	0.903332			47.0649	42.9225	46.7273		45.5716	0.766799
61		30.41	29.6927	37.9069		32.6699	1.51652			88.3691	88.7303	95.5419		90.8805	1.347			45.7211	47.4181	47.2121		46.7838	0.308677			75.6607	88.4791	83.5778		82.5725	2.15602			34.9294	37.4693	39.2843		37.2276	0.729167			47.5771	46.2645	44.9555		46.2657	0.436935
62		32.562	30.5514	40.2016		34.4383	1.69712			89.1351	95.7976	91.3397		92.0908	1.13139			43.5229	47.9314	45.5941		45.6828	0.73519			74.5822	81.0158	89.1688		81.589	2.43672			36.6735	41.4631	37.6154		38.584	0.845818			52.9914	43.4913	41.6845		46.0557	2.02467
63		29.961	29.6927	34.6944		31.4494	0.937829			91.5425	86.5757	93.5809		90.5663	1.20106			49.5681	44.0178	48.0212		47.2023	0.954766			77.4894	80.4671	86.0427		81.333	1.4473			38.4177	34.5705	39.0917		37.36	0.813044			46.9918	48.7532	46.591		47.4453	0.383411
64		32.467	32.3913	41.0621		35.3068	1.66145			79.6696	81.7492	91.5498		84.3229	2.11482			44.0175	47.1615	45.9312		45.7034	0.528108			78.5444	80.1927	81.8344		80.1905	0.548338			37.7717	30.7055	37.4871		35.3214	1.33334			46.1138	43.4913	45.0236		44.8762	0.439145
65		32.136	32.5958	33.0308		32.5875	0.149155			92.5821	94.2463	87.6977		91.5087	1.13455			42.9733	44.1461	47.6841		44.9345	0.817442			78.5678	82.0585	83.0368		81.221	0.783076			41.1308	37.276	34.7912		37.7327	1.06479			48.8941	46.1934	48.5672		47.8849	0.491335
66		33.697	33.2909	37.3333		34.7737	0.741972			85.7429	95.4529	88.8183		90.0047	1.65418			42.4238	46.3274	42.6278		43.793	0.732423			77.9583	84.6926	84.0588		82.2366	1.23954			33.9604	33.7331	34.5345		34.076	0.137669			50.3574	44.2735	43.6607		46.0972	1.23405
67		33.839	30.4287	37.6775		33.9817	1.20883			90.3388	96.5733	86.7872		91.2331	1.65131			44.677	52.7431	47.0099		48.1433	1.3836			76.8329	79.6988	83.5778		80.0365	1.12837			36.1567	33.5399	39.6694		36.4553	1.02522			46.7723	46.8333	46.3184		46.6413	0.093772
68		32.822	30.2652	39.8574		34.3148	1.65576			88.2597	99.4174	89.0284		92.2352	2.07729			44.7319	42.3497	48.3582		45.1466	1.00855			79.2008	81.6195	88.1468		82.989	1.54252			34.4126	33.6043	37.0378		35.0182	0.598358			52.0402	40.3626	44.4103		45.6044	1.97655
69		34.359	26.5035	37.3906		32.751	1.87296			91.2689	98.297	84.476		91.3473	2.30361			42.2589	44.7235	44.7851		43.9225	0.480353			71.2062	83.9243	78.3476		77.826	2.12503			34.2188	28.3865	34.727		32.4441	1.17438			46.4064	44.2735	48.4309		46.3703	0.69299
70		30.363	30.7558	37.7922		32.9703	1.39349			87.056	94.6772	84.406		88.713	1.77745			43.7427	42.5422	45.1222		43.8024	0.430345			72.4253	77.8879	81.113		77.1421	1.46387			36.2213	35.9877	34.021		35.41	0.402859			51.3817	41.3581	48.9761		47.2387	1.74427
71		32.42	29.611	40.431		34.154	1.87153			80.8186	88.4718	82.515		83.9351	1.33979			45.941	40.0401	42.1558		42.7123	0.996512			73.199	76.8452	83.9385		77.9942	1.8204			37.5779	35.73	32.4805		35.2628	0.860203			52.0402	44.629	45.9095		47.5263	1.32043
72		30.363	26.8715	40.4884		32.5743	2.35755			81.7488	97.4352	93.0206		90.7348	2.69638			43.5779	44.8518	46.2009		44.8769	0.437231			78.0989	75.2538	87.726		80.3596	2.17873			33.4436	32.2515	35.3047		33.6666	0.512923			47.8698	45.4823	44.8873		46.0798	0.526147
73		33.082	28.6705	39.4558		33.7361	1.80744			80.3809	93.212	88.3981		87.3303	2.16062			43.3031	47.4181	44.3806		45.0339	0.711298			76.2702	81.6744	80.9928		79.6458	0.981036			32.4746	35.6012	34.3419		34.1392	0.524372			42.9677	40.0782	43.4563		42.1674	0.608566
74		30.836	28.1799	41.4636		33.4932	2.34307			87.439	98.4694	89.0284		91.6456	1.98759			37.093	47.5464	44.5154		43.0516	1.79275			71.0186	80.4671	86.4635		79.3164	2.59549			34.6064	36.3098	34.727		35.2144	0.316849			50.2842	40.0782	43.5244		44.629	1.73063
75		30.198	31.042	40.0295		33.7565	1.8163			80.7092	86.8342	87.5577		85.0337	1.25418			42.2039	44.4669	42.3581		43.0096	0.421457			74.5353	76.5708	84.0588		78.3883	1.67171			35.7045	35.73	37.9364		36.457	0.427085			45.8211	39.7227	46.3866		43.9768	1.23167
76		32.113	33.5362	35.8417		33.8303	0.627231			82.9525	95.1943	96.9427		91.6965	2.54095			44.4572	45.3651	45.7964		45.2062	0.227868			75.6607	73.1684	87.1849		78.6713	2.49251			33.056	34.184	35.6257		34.2886	0.429338			47.2844	45.269	44.9555		45.8363	0.421294
77		28.661	35.417	36.9891		33.689	1.47493			85.0316	89.7646	88.118		87.638	0.800905			41.2147	44.2103	42.3581		42.5944	0.503895			74.7932	79.3695	85.5016		79.8881	1.791			32.6038	35.4079	34.9196		34.3104	0.499344			50.2111	45.6956	42.7748		46.2272	1.24884
78		32.869	30.3061	35.6697		32.9482	0.894225			89.1351	81.8354	88.0479		86.3395	1.31277			40.1706	46.969	49.9088		45.6828	1.66497			76.1765	74.266	73.8988		74.7804	0.407619			33.379	35.6012	37.6796		35.5533	0.716906			43.8456	39.0116	36.6417		39.833	1.22385
79		30.765	29.3247	39.7426		33.2775	1.88171			82.1318	92.0916	88.8183		87.6806	1.69216			42.4787	47.2898	47.2121		45.6602	0.918509			72.4722	82.8817	85.0808		80.1449	2.24504			34.7356	32.7024	37.2945		34.9108	0.767014			47.2844	39.6516	49.9983		45.6448	1.78824
80		30.883	31.042	37.6775		33.2008	1.29256			85.5787	93.4706	86.0168		88.3554	1.47844			46.3257	47.7389	46.4706		46.845	0.259162			73.621	83.2658	84.4796		80.4555	1.98329			35.4461	33.1534	37.5512		35.3836	0.733204			47.3576	40.5048	41.3437		43.0687	1.24596
81		28.188	28.4252	39.2837		31.9656	2.11291			82.3506	83.473	89.0284		84.9507	1.19192			42.9184	46.2633	46.4706		45.2174	0.664571			75.5669	72.8392	84.5998		77.6686	2.05186			38.0947	31.865	34.2777		34.7458	1.04703			45.8211	37.945	47.6132		43.7931	1.71442
82		30.978	33.1682	37.7922		33.9795	1.15959			80.5451	88.6441	88.6783		85.9558	1.56196			42.7535	45.1085	45.3919		44.418	0.482799			75.9655	78.711	79.8505		78.1757	0.665697			40.4848	35.2147	38.7708		38.1568	0.896062			43.4066	41.5714	42.7067		42.5616	0.308722
83		31.64	32.2687	36.2433		33.384	0.832037			83.226	98.728	83.4254		88.4598	2.96435			40.2255	46.9049	42.1558		43.0954	1.14579			71.0655	79.589	80.5118		77.0555	1.73598			36.2859	32.9601	29.4637		32.9033	1.13715			50.7964	41.6425	42.9111		45.1167	1.65317
84		32.231	30.2243	35.8417		32.7657	0.948882			86.3447	88.127	89.3086		87.9268	0.497352			41.3247	39.9759	47.8863		43.0623	1.4106			75.098	82.8268	81.5338		79.8195	1.37992			37.8363	33.6687	31.5819		34.3623	1.06145			48.6014	42.8514	45.0236		45.4921	0.967841
85		31.498	32.514	36.7022		33.5714	0.919517			80.2168	90.6264	75.2311		82.0248	2.61844			39.7859	48.8937	42.4929		43.7242	1.55903			71.511	76.955	87.1248		78.5302	2.64174			36.6735	37.5981	37.2303		37.1673	0.155169			43.992	41.7848	45.2962		43.691	0.591659
86		30.221	29.243	36.7022		32.0554	1.35129			80.7639	90.6264	86.6472		86.0125	1.65393			43.7427	44.5311	42.6278		43.6338	0.31877			70.7138	73.0038	80.5719		74.7632	1.71973			33.9604	34.0552	32.288		33.4345	0.331359			45.8211	43.9891	44.0014		44.6039	0.351395
87		30.883	29.611	35.8417		32.1119	1.09739			81.9129	87.4375	87.5577		85.636	1.07496			40.0057	48.7012	44.9874		44.5648	1.45438			67.1502	81.5646	85.5016		78.0722	3.22044			33.5728	36.5674	34.5987		34.913	0.50729			45.6016	42.9225	43.4563		43.9935	0.472687
88		31.687	30.8785	41.7504		34.772	2.01901			82.5148	90.1093	85.5266		86.0502	1.27475			42.6986	42.6705	42.021		42.4634	0.127782			68.8617	80.7963	79.8505		76.5029	2.21144			33.702	31.865	33.7001		33.089	0.353337			46.0406	42.0692	42.4341		43.5146	0.731722
89		28.448	28.0163	38.9395		31.8013	2.06189			79.1225	94.9358	83.6356		85.8979	2.71525			42.8085	41.7723	47.347		43.9759	0.988343			75.9655	76.4611	82.9165		78.4477	1.29269			31.8286	32.0583	32.3521		32.0797	0.0874713			49.6257	39.1538	46.5229		45.1008	1.79295
90		28.684	28.0572	30.5641		29.1018	0.434867			82.1865	84.9381	89.5187		85.5478	1.23465			40.6652	43.3762	47.8863		43.9759	1.21591			71.3703	79.4793	76.003		75.6175	1.35607			34.671	30.6411	33.8926		33.0682	0.712557			42.7482	38.1583	46.2503		42.3856	1.35271
[truncated: 10 more columns]

## Sheet: Figure 3e
		95-CP8-Ub-Ub4(K63)				Average	Standard Error			95-CP8-Ub-Ub4(K63)				Average	Standard Error			95-CP8-Ub-Ub4(K63)				Average	Standard Error			95-CP8-Ub-Ub4(K63)				Average	Standard Error			95-CP8-Ub-Ub4(K63)				Average	Standard Error			95-CP8-Ub-Ub4(K63)				Average	Standard Error
		WT 1	WT 2	WT 3		WT	WT			Rpn1 1	Rpn1 2	Rpn1 3		Rpn1	Rpn1			Rpn10 1	Rpn10 2	Rpn10 3		Rpn10	Rpn10			Rpn13 1	Rpn13 2	Rpn13 3		Rpn13	Rpn13			Rpn1/10 1	Rpn1/10 2	Rpn1/10 3		Rpn1/10	Rpn1/10			Rpn10/13 1	Rpn10/13 2	Rpn10/13 3		Rpn10/13	Rpn10/13
0		111.013	102.355	112.589		108.652	1.83671			96.1796	107.827	99.0134		101.007	2.02474			94.179	100.853	104.109		99.7138	1.6874			100.624	108.043	96.5912		101.753	1.93619			99.7608	102.596	101.355		101.237	0.473775			102.293	101.932	107.892		104.039	1.11394
1		86.3733	77.631	89.9033		84.6359	2.10598			105.322	104.709	96.4814		102.171	1.6456			97.9772	104.993	105.788		102.919	1.43283			95.9499	99.743	83.3323		93.0084	2.86389			97.3057	104.463	90.8328		97.5338	2.27267			93.9477	79.2706	96.7879		90.0021	3.13387
2		70.6783	69.4412	82.8816		74.3337	2.47617			100.13	104.883	88.1949		97.7358	2.86586			94.3373	90.5664	97.2073		94.037	1.11021			98.4428	97.8617	110.53		102.278	2.38409			94.5779	84.4597	96.9248		91.9875	2.20801			84.5598	80.0177	87.8681		84.1485	1.31377
3		65.2779	67.4324	77.3453		70.0185	2.14532			93.8093	104.883	99.0134		99.2351	1.84664			84.3672	86.9284	105.788		92.3613	3.89945			98.9102	107.268	92.1716		99.4499	2.5209			83.6665	92.7277	82.1562		86.1835	1.90585			87.9499	80.1422	86.2298		84.774	1.36746
4		64.0966	57.2337	70.0536		63.7946	2.13842			97.1954	93.6237	80.1385		90.3192	2.9986			80.2526	83.4159	86.5743		83.4143	1.05362			95.1709	102.399	108.15		101.907	2.16789			87.2127	82.5927	73.2951		81.0335	2.36287			106.204	69.1849	87.1399		87.5097	6.17079
5		66.1217	58.9335	69.7835		64.9462	1.8399			97.7598	91.372	84.7421		91.2913	2.16973			82.4682	83.7923	85.4551		83.9052	0.498877			95.4825	98.9683	99.141		97.864	0.688062			82.8482	84.193	71.449		79.4967	2.33396			81.4305	70.6791	89.6885		80.5994	3.1773
6		59.7087	42.2448	75.0498		59.0011	5.47131			86.4727	87.3881	85.4327		86.4312	0.326126			60.629	83.5414	84.1493		76.1066	4.46913			91.7433	96.6444	94.3814		94.2564	0.817647			71.9369	72.9911	68.3107		71.0795	0.818378			63.1763	71.0527	86.2298		73.4862	3.90594
7		61.0589	50.2801	78.0205		63.1198	4.66152			105.548	111.291	85.8931		100.911	4.43966			72.3399	80.6561	89.1859		80.7273	2.80775			80.6814	97.087	97.9511		91.9065	3.24362			71.9369	92.7277	77.9103		80.8583	3.56812			74.3896	73.0449	73.6692		73.7012	0.224311
8		52.1144	49.1984	68.7033		56.672	3.50696			101.71	101.245	84.9723		95.9759	3.1774			56.0396	68.7388	88.9994		71.2593	5.54127			92.2107	88.1233	83.8423		88.0588	1.39486			73.8463	80.7257	68.3107		74.2943	2.0732			64.2194	69.8075	86.9579		73.6616	3.94969
9		51.9456	51.2072	61.0064		54.7198	1.81897			101.823	101.938	86.8138		96.8583	2.89966			65.0601	61.3375	89.9321		72.1099	5.1821			78.0327	99.6323	108.49		95.3851	5.22222			92.3956	86.0599	64.9878		81.1478	4.78301			81.6913	66.8192	72.941		73.8172	2.49156
10		53.2958	49.662	65.7325		56.2301	2.80918			102.049	98.9933	83.3611		94.8011	3.34148			66.6427	77.6454	87.8801		77.3894	3.54034			82.551	102.178	96.0813		93.6033	3.3484			65.6628	77.7919	62.5879		68.6809	2.67959			79.0836	69.8075	68.3901		72.4271	1.93604
11		59.54	47.8077	63.7071		57.0182	2.74807			97.8726	97.4344	86.5836		93.9635	2.13166			58.5717	72.753	83.5896		71.6381	4.18206			80.8372	93.2138	100.501		91.5173	3.31368			71.9369	74.0579	59.265		68.4199	2.66634			71.2603	64.3289	71.3027		68.964	1.33805
12		51.1018	47.8077	58.0357		52.3151	1.74028			93.9222	94.3166	100.394		96.2111	1.20943			59.5212	76.8928	99.2592		78.5577	6.64042			87.0692	91.4432	98.6311		92.3812	1.9459			71.9369	68.1903	66.4646		68.8639	0.93254			69.9564	65.6985	76.5818		70.7456	1.82812
13		55.6584	55.843	65.1924		58.8979	1.81732			93.8093	101.245	89.3458		94.8	2.00373			53.6658	67.7352	88.6263		70.0091	5.8636			85.8228	97.751	109.51		97.6947	3.94793			65.3901	71.1241	61.8495		66.1212	1.56011			84.2991	77.7764	80.2225		80.766	1.09837
14		46.5452	49.3529	63.9771		53.2918	3.11989			91.6647	98.8201	102.696		97.727	1.86547			51.6085	74.6347	77.9933		68.0789	4.78742			81.4604	86.7953	103.051		90.4355	3.74868			60.7527	71.1241	68.3107		66.7292	1.78783			75.4327	67.6908	76.2177		73.1137	1.57093
15		50.9331	47.1896	66.0026		54.7084	3.31951			83.9895	92.9309	83.8214		86.9139	1.73717			52.8745	73.8821	89.3725		72.043	6.10611			82.2394	90.5579	99.311		90.7028	2.84558			66.2084	76.4583	60.0034		67.5567	2.76997			62.9155	66.8192	81.4968		70.4105	3.2658
16		54.6459	54.7613	63.8421		57.7498	1.75881			92.6806	103.15	85.8931		93.908	2.89796			50.9755	71.3731	94.2226		72.1904	7.21171			78.9675	101.071	98.971		93.0032	4.06682			66.754	64.723	56.4959		62.6576	1.81067			65.0017	69.683	70.5745		68.4197	0.997825
17		49.0767	43.1719	52.6344		48.2943	1.59317			94.3736	111.811	90.957		99.0472	3.72832			51.6085	73.2548	78.553		67.8054	4.75831			85.3554	94.0991	105.6		95.0183	3.3846			61.8439	70.3239	64.2494		65.4724	1.45678			58.4823	75.0371	64.0212		65.8469	2.80901
18		39.4572	56.6156	69.6485		55.2404	5.04752			88.6172	99.1665	94.4098		94.0645	1.76104			65.2184	67.6098	90.8648		74.5643	4.72239			70.2426	96.0911	105.77		90.7014	6.1223			62.6622	69.5238	53.1729		61.7863	2.73685			75.9543	61.8386	66.0236		67.9388	2.41671
19		44.3513	50.8982	67.3529		54.2008	3.95038			92.6806	108.866	91.4174		97.6548	3.24335			55.0901	66.6062	91.4244		71.0402	6.18952			68.8404	105.497	94.0415		89.4598	6.25103			64.0261	81.7925	60.9264		68.915	3.75314			72.825	64.7024	78.0381		71.8551	2.24017
20		46.2077	50.7437	64.3822		53.7779	3.15318			95.1637	103.843	70.0105		89.6725	5.85736			63.6359	73.2548	87.3205		74.7371	3.97056			71.3333	101.846	92.8516		88.6768	5.22623			63.2078	67.1234	66.0954		65.4755	0.676691			72.0426	70.8036	74.7614		72.5359	0.67482
21		42.4949	49.662	59.116		50.4243	2.7789			99.0013	106.615	80.1385		95.2515	4.54352			63.6359	66.7317	82.2838		70.8838	3.33111			66.5034	96.0911	104.411		89.0017	6.64106			64.2989	59.3888	61.6649		61.7842	0.819085			89.2538	66.6946	71.4847		75.811	3.96185
22		58.0211	50.4346	65.7325		58.0628	2.54968			96.0667	100.899	87.5043		94.8232	2.26106			63.0028	71.8749	71.8374		68.9051	1.70384			73.6703	101.624	104.071		93.1217	5.62993			76.5742	73.2578	67.9415		72.5911	1.45159			62.6547	74.6636	68.7542		68.6908	2.00156
23		60.215	51.9799	68.2982		60.1644	2.71976			92.2291	91.7184	86.1232		90.0236	1.12915			51.4502	68.9897	82.4704		67.6368	5.18475			64.9454	89.0086	101.351		85.1016	6.17151			80.9387	67.3901	64.0647		70.7979	2.97941			79.0836	70.5546	76.7638		75.4673	1.46994
24		42.8324	47.3441	55.065		48.4138	2.06201			88.6172	116.488	82.4403		95.8484	6.04633			57.7804	74.7602	80.6049		71.0485	3.9521			68.0614	92.1072	90.9817		83.7168	4.5232			55.0243	66.59	63.1417		61.5853	1.97928			68.9133	65.2005	59.2882		64.4673	1.61809
25		44.1825	47.9622	63.302		51.8156	3.37514			90.7618	104.016	93.0287		95.9356	2.36313			65.8514	71.7495	86.9474		74.8494	3.62809			75.0725	98.6363	92.0016		88.5701	4.05031			57.7521	62.3226	60.7418		60.2722	0.773715			65.5233	67.8153	65.4775		66.272	0.445569
26		55.1521	51.2072	53.5796		53.313	0.661975			94.2608	99.8594	91.1872		95.1025	1.46564			51.7667	62.4665	79.1126		64.4486	4.59342			83.1742	84.4714	98.8011		88.8156	2.89066			70.5729	70.8574	57.9727		66.4677	2.45274			71.2603	71.0527	80.4046		74.2392	1.78013
27		49.2454	52.1344	73.2944		58.2247	4.37679			90.9875	92.4113	86.3534		89.9174	1.05584			59.363	71.7495	77.6203		69.5776	3.1068			73.9819	90.4472	102.201		88.8766	4.72495			56.661	63.3894	65.357		61.8025	1.52001			70.9995	73.792	67.4799		70.7571	1.05434
28		53.127	54.2977	51.2841		52.9029	0.506422			90.3103	98.4737	97.1719		95.3186	1.46197			56.5144	70.7459	74.6356		67.2986	3.17992			67.594	95.3164	94.2114		85.7073	5.2321			48.2047	68.7237	62.2187		59.7157	3.49533			60.047	71.7997	63.8391		65.2286	1.99944
29		45.3639	42.0903	63.302		50.252	3.8065			91.5519	116.141	84.2818		97.325	5.5653			44.3288	75.262	84.5223		68.0377	7.01604			71.1775	93.6565	94.7214		86.5184	4.43212			55.0243	71.3908	48.1885		58.2012	3.9743			71.7819	66.0721	70.5745		69.4762	1.00306
30		43.17	34.8276	58.3058		45.4344	3.96726			96.9697	96.7416	78.0669		90.5927	3.61609			53.9823	74.6347	74.6356		67.7509	3.97464			86.446	96.8657	107.98		97.0973	3.58967			52.0237	54.8547	59.4496		55.4426	1.24923			71.7819	63.8308	79.3123		71.6417	2.58057
31		45.7014	41.3176	62.3567		49.7919	3.7			103.178	101.072	88.8854		97.7116	2.57196			56.0396	65.1009	81.7242		67.6216	4.34217			82.0836	93.2138	105.6		93.6326	3.92135			60.2072	58.8553	53.1729		57.4118	1.24423			67.6095	66.3211	71.8488		68.5931	0.964048
32		47.5578	49.3529	58.1707		51.6938	1.89351			91.8905	95.0094	83.5912		90.1637	1.96723			53.8241	68.6133	81.9107		68.116	4.68332			78.0327	89.3406	100.501		89.2914	3.74472			52.2965	63.9229	58.7111		58.3102	1.94119			67.6095	73.0449	65.1134		68.5893	1.35183
33		47.389	47.9622	53.1745		49.5086	1.06257			89.2945	105.749	87.5043		94.1824	3.35215			49.7094	63.0937	80.2319		64.345	5.09988			64.0106	93.2138	97.6112		84.9452	6.08758			62.6622	64.4563	63.8801		63.6662	0.30532			74.1288	63.5818	67.6619		68.4575	1.77278
34		43.3387	58.1609	52.9045		51.468	2.50492			92.4548	92.5845	98.0927		94.3773	1.07274			68.5418	68.8642	70.7182		69.3747	0.391528			70.5542	93.8778	92.5116		85.6479	4.3631			57.4793	64.4563	59.8188		60.5848	1.18366			60.3078	75.0371	65.8416		67.0622	2.48005
35		54.9834	48.1167	54.6599		52.5867	1.29149			93.6964	89.1202	80.5989		87.8052	2.21569			52.2415	64.3482	75.1952		63.9283	3.82754			67.9056	99.3003	109.51		92.2387	7.22753			68.9362	51.1207	66.6492		62.2354	3.2311			90.0361	72.2978	75.6716		79.3352	3.13986
36		47.8953	48.2713	57.0905		51.0857	1.73456			103.516	92.7577	82.2102		92.828	3.55106			43.6957	69.366	84.7089		65.9235	6.90738			81.6162	90.6686	113.25		95.1782	5.43063			65.6628	69.5238	55.019		63.4019	2.50403			57.4392	77.6519	62.7469		65.946	3.49307
37		48.0641	44.8717	53.8497		48.9285	1.517			85.0054	94.4898	86.5836		88.6929	1.69396			51.1337	64.85	69.2258		61.7365	3.14645			65.1012	96.9764	97.9511		86.6762	6.2303			61.8439	68.457	52.4345		60.9118	2.68393			69.1741	71.6752	61.8367		67.562	1.70451
38		47.5578	47.4986	63.302		52.7861	3.03567			92.5677	106.788	74.384		91.2465	5.41409			51.6085	71.624	69.4124		64.215	3.6578			63.0758	96.4231	77.2128		78.9039	5.57928			67.2995	48.987	59.6342		58.6402	3.06555			65.784	62.3366	58.196		62.1056	1.26644
39		42.1574	45.9534	51.8242		46.645	1.62346			100.356	95.7023	80.1385		92.0655	3.52931			50.5007	70.3696	70.3451		63.7385	3.82141			62.7642	96.5337	91.6616		83.6532	6.08457			50.1142	62.0559	56.4959		56.222	1.99185			70.9995	74.4146	64.3853		69.9331	1.69966
40		46.0389	47.3441	54.7949		49.3927	1.5746			92.1162	100.033	82.9007		91.6832	2.85805			55.8814	66.1044	77.2472		66.411	3.56207			71.6449	95.7591	103.731		90.3782	5.56866			53.1148	68.9904	51.1422		57.7492	3.26168			80.3874	69.5585	67.2979		72.4146	2.3322
41		57.6836	54.6068	52.0943		54.7949	0.933133			94.7123	94.663	75.7651		88.3801	3.64166			62.8446	68.6133	78.9261		70.128	2.71568			77.8769	101.292	107.3		95.4898	5.18208			62.6622	63.3894	49.4808		58.5108	2.60956			69.1741	74.9126	64.3853		69.4907	1.75694
42		43.5075	52.1344	56.2803		50.6407	2.17203			92.7934	81.4989	100.164		91.4856	3.13372			55.5649	63.8464	71.6509		63.6874	2.6814			62.92	92.3285	90.1318		81.7934	5.46059			62.935	61.2558	53.9114		59.3674	1.59969			69.4349	72.6713	77.3099		73.1387	1.31942
43		41.1448	51.9799	51.014		48.0462	1.99876			100.92	86.1756	74.384		87.1599	4.43181			34.8335	69.366	73.3298		59.1764	7.05819			65.4128	96.6444	99.481		87.1794	6.30124			61.0255	69.7905	55.5728		62.1296	2.39096			63.4371	83.3796	68.7542		71.8569	3.44233
44		45.5326	59.3971	57.3605		54.0968	2.49543			99.9043	97.4344	95.7909		97.7099	0.690172			47.3356	76.8928	76.501		66.9098	5.65096			66.036	89.8939	97.9511		84.627	5.53222			64.0261	56.1882	56.1266		58.7803	1.51437			60.047	75.5352	67.4799		67.6874	2.58206
45		40.8073	42.7084	61.0064		48.174	3.71792			84.7796	105.402	93.489		94.5569	3.45088			59.5212	59.3303	90.3052		69.7189	5.94282			69.7752	89.0086	103.051		87.2782	5.56836			47.6591	57.2551	62.2187		55.711	2.46719			81.1698	72.7959	64.7493		72.905	2.73692
46		49.9205	42.0903	65.4625		52.4911	3.96542			89.5202	110.772	82.6705		94.3208	4.88425			58.0969	62.8428	77.0606		66.0001	3.28941			65.257	96.3124	119.709		93.7596	9.10526			51.4781	48.1869	55.942		51.869	1.29744			61.6116	75.2862	68.208		68.3686	2.27956
47		44.3513	52.7525	56.5503		51.218	2.08087			91.5519	96.3951	89.8061		92.5844	1.1379			47.6521	64.85	83.2165		65.2395	5.92847			60.5829	89.2299	112.91		87.5743	8.73425			57.2066	64.4563	50.773		57.4786	2.28189			66.5664	67.3172	73.3051		69.0629	1.23099
48		38.2758	47.9622	53.9847		46.7409	2.64178			98.8885	106.268	85.6629		96.9398	3.47999			56.3561	61.7138	63.8161		60.6287	1.28218			61.8293	95.7591	103.731		87.1064	7.41681			59.116	48.1869	57.2343		54.8457	1.94766			68.9133	73.792	73.3051		72.0035	0.895727
49		39.1197	35.9093	63.1669		46.0653	4.96573			88.2786	92.7577	84.0516		88.3626	1.45122			50.8172	61.9647	80.6049		64.4623	5.0167			72.1123	99.6323	95.5713		89.1053	4.95194			64.8445	70.0572	58.8957		64.5992	1.8616			60.3078	70.9281	67.6619		66.2993	1.81324
50		36.757	38.6907	60.6013		45.3497	4.41455			97.534	108.174	91.8778		99.1951	2.75796			50.1842	61.7138	69.972		60.6233	3.31296			77.7211	96.9764	100.161		91.6195	4.04706			61.5711	68.7237	51.8807		60.7252	2.81777			76.9974	72.7959	78.0381		75.9438	0.925126
51		41.8199	49.8165	56.6854		49.4406	2.47996			86.3598	97.2612	96.021		93.214	1.9894			54.6153	63.4701	76.3145		64.7999	3.63684			55.7531	93.2138	97.1012		82.0227	7.61101			59.3888	66.3233	50.2192		58.6438	2.69261			68.3918	75.6597	68.5721		70.8745	1.38168
52		48.5704	45.3353	66.4077		53.4378	3.78272			96.6311	100.899	94.8701		97.4666	1.0333			65.6932	69.8678	70.1585		68.5732	0.832796			62.4526	92.6605	109.17		88.0944	7.89706			55.2971	63.3894	61.6649		60.1171	1.42081			62.394	66.3211	55.4654		61.3935	1.83219
53		38.9509	47.3441	54.3898		46.8949	2.57642			87.1499	86.6953	87.7345		87.1932	0.173655			50.3424	61.8393	75.0087		62.3968	4.11418			63.3874	90.2259	103.051		85.5547	6.74669			64.8445	71.3908	63.5109		66.5821	1.40584			68.9133	66.0721	66.3877		67.1244	0.519106
54		42.8324	44.8717	57.4956		48.3999	2.6476			93.4707	101.418	83.5912		92.8267	2.97698			42.4297	59.0795	71.0913		57.5335	4.79773			58.7133	87.1273	94.7214		80.1873	6.32691			71.9369	52.9877	55.019		59.9812	3.46787			72.825	74.5391	75.6716		74.3452	0.477725
55		37.9383	33.9004	57.7656		43.2015	4.25784			85.6826	96.2219	86.1232		89.3426	1.98725			54.2988	69.7423	87.3205		70.4539	5.50744			68.2172	91.2219	93.5315		84.3235	4.6654			53.6604	60.7223	58.8957		57.7595	1.22184			75.1719	68.9359	66.0236		70.0438	1.55791
56		36.0819	49.3529	64.2472		49.894	4.69681			98.8885	103.843	88.1949		96.9755	2.66588			49.2347	72.3767	93.2899		71.6337	7.34566			67.594	82.9221	101.351		83.9557	5.63405			56.661	71.6575	64.8032		64.3739	2.50249			63.4371	78.8971	61.4727		67.9356	3.1812
57		36.9257	45.4898	54.93		45.7818	3.00189			87.4885	118.739	81.0592		95.7624	6.71889			55.8814	68.237	76.8741		66.9975	3.51704			68.9962	90.5579	95.5713		85.0418	4.70673			61.2983	54.0545	54.6498		56.6675	1.34046			89.2538	72.9204	66.5697		76.248	3.9008
58		38.4446	37.3	55.2		43.6482	3.34018			104.419	100.725	96.2512		100.465	1.36339			51.925	71.8749	70.5316		64.7772	3.71686			72.8913	94.0991	104.071		90.3537	5.30785			59.6616	47.6535	60.9264		56.0805	2.44179			72.5642	66.4456	62.3828		67.1309	1.70838
59		47.5578	45.9534	56.4153		49.9755	1.87815			83.8767	111.118	83.8214		92.9387	5.24795			49.0764	65.3517	75.0087		63.1456	4.36871			62.7642	92.2179	103.731		86.2376	7.04262			62.6622	62.0559	55.7574		60.1585	1.2745			73.6073	73.2939	62.2008		69.7007	2.16566
60		47.2203	42.7084	54.93		48.2862	2.06004			94.4865	108.866	80.8291		94.7273	4.6734			48.4434	59.2049	69.0393		58.8959	3.43381			70.3984	95.7591	111.04		92.3992	6.84269			60.7527	66.0566	58.1573		61.6555	1.34209			69.1741	73.543	74.7614		72.4928	0.979313
61		41.6511	43.481	52.4994		45.8772	1.93585			86.6984	93.2773	81.0592		87.0117	2.03835			59.2047	63.4701	72.7701		65.1483	2.31223			63.2316	89.3406	92.0016		81.5246	5.29934			60.2072	63.1227	47.6347		56.9882	2.7435			64.7409	66.9437	60.0164		63.9003	1.17978
62		47.2203	43.481	55.2		48.6338	1.99534			89.5202	97.088	82.9007		89.8363	2.36631			55.5649	61.9647	89.3725		68.9673	5.98624			65.5686	87.1273	101.351		84.6823	6.00533			50.387	52.721	52.9883		52.0321	0.476989			76.4758	68.0643	56.7397		67.0933	3.30128
63		37.2633	37.3	50.6089		41.7241	2.56485			94.035	107.827	92.108		97.99	2.85782			51.7667	56.8214	70.5316		59.7066	3.23648			56.8437	85.91	87.922		76.8919	5.79713			50.6598	66.3233	50.4038		55.7956	3.03937			69.1741	75.0371	65.2954		69.8356	1.6348
64		42.8324	54.1432	48.7185		48.5647	1.88565			85.4568	98.4737	76.2254		86.7187	3.72589			47.3356	63.721	74.0759		61.7108	4.49434			67.2824	83.3648	108.49		86.3791	6.92288			56.661	58.5886	57.4189		57.5562	0.323708			65.5233	69.8075	64.3853		66.572	0.953072
65		37.9383	39.1543	45.8828		40.9918	1.42638			90.7618	98.3005	92.108		93.7234	1.3402			52.2415	68.237	85.2685		68.5823	5.5054			72.5797	89.5619	90.3018		84.1478	3.3417			75.2103	56.4549	52.6191		61.4281	4.0296			53.7884	70.0565	62.929		62.258	2.71827
66		34.0568	42.8629	52.9045		43.2747	3.14353			95.9538	104.883	84.0516		94.9626	3.48359			56.5144	65.3517	63.443		61.7697	1.55008			60.4271	94.9844	112.23		89.2138	8.79304			47.6591	45.5198	65.7262		52.9684	3.70009			66.8271	68.1888	57.2858		64.1006	1.98031
67		49.7517	48.5803	46.9631		48.4317	0.466755			95.0509	87.3881	80.5989		87.6793	2.41013			40.6889	72.6276	80.4184		64.5783	7.01745			69.3078	86.6847	98.4611		84.8179	4.88867			56.661	78.3253	60.188		65.0581	3.87476			73.8681	62.3366	62.7469		66.3172	2.18082
68		39.1197	40.3905	50.4739		43.328	2.07368			92.4548	107.307	80.3687		93.377	4.49768			54.7736	61.4629	69.0393		61.7586	2.37915			72.8913	89.8939	106.62		89.8019	5.62159			49.5686	57.5218	46.7117		51.2674	1.86723			81.9521	61.3405	66.2056		69.8327	3.59129
69		55.8272	49.5075	54.3898		53.2415	1.10422			96.6311	105.056	83.3611		95.0159	3.64571			41.3219	63.721	80.0453		61.6961	6.48032			60.1155	87.3487	104.581		84.0149	7.47307			62.3894	61.2558	61.8495		61.8316	0.18902			79.3443	72.6713	61.6547		71.2235	2.97775
70		44.0138	49.5075	53.4446		48.9886	1.57892			93.8093	104.19	94.1796		97.3928	1.96304			53.0328	62.7174	82.0973		65.9491	4.9331			56.2205	82.4795	94.0415		77.5805	6.46019			50.6598	54.588	61.6649		55.6375	1.85904			76.4758	70.4301	65.2954		70.7338	1.86546
71		43.0012	49.662	60.0612		50.9081	2.866			100.017	103.324	88.8854		97.4087	2.52143			46.3861	66.3553	79.4857		64.0757	5.55571			68.2172	95.9804	87.582		83.9265	4.746			65.9356	68.9904	56.3112		63.7458	2.20572			63.6978	64.3289	74.9434		67.6567	2.10612
72		41.8199	51.5163	60.1962		51.1775	3.06429			87.2628	106.268	87.044		93.525	3.67883			49.8677	68.1116	74.8221		64.2671	4.30459			68.2172	92.4392	86.7321		82.4628	4.22092			67.2995	75.6582	57.4189		66.7922	3.04341			77.2581	65.076	65.2954		69.2098	2.32363
73		52.4519	43.9446	67.758		54.7182	4.02247			86.8113	89.8131	83.1309		86.5851	1.11561			50.0259	68.3624	73.3298		63.9061	4.09148			65.7244	88.4553	94.2114		82.797	5.02095			52.2965	51.1207	66.0954		56.5042	2.77567			54.3099	69.1849	60.5625		61.3525	2.48963
74		40.6385	44.0991	56.6854		47.141	2.81495			104.871	99.6862	87.5043		97.3537	2.97167			52.2415	60.2085	75.9414		62.7971	4.02004			66.3476	92.3285	98.971		85.8824	5.74685			61.5711	47.3867	43.3888		50.7822	3.18497			66.3056	69.932	73.6692		69.9689	1.22731
75		46.0389	41.1631	57.7656		48.3226	2.84453			88.1657	103.67	91.8778		94.5712	2.69849			50.5007	63.3446	64.0026		59.2826	2.5375			55.1299	87.1273	94.7214		78.9929	7.00396			67.8451	70.5907	59.6342		66.0233	1.9003			58.2216	73.1694	62.0188		64.4699	2.58984
76		44.8576	42.5538	56.6854		48.0323	2.52728			88.1657	106.095	81.5196		91.9268	4.23735			50.5007	70.9968	75.3817		65.6264	4.42716			69.3078	84.5821	97.7811		83.8904	4.74975			65.6628	61.2558	62.5879		63.1688	0.753417			50.6591	70.5546	77.856		66.3566	4.69202
77		40.8073	50.7437	59.251		50.2673	3.07703			97.8726	109.559	80.5989		96.0102	4.85657			48.4434	59.2049	66.6142		58.0875	3.0456			55.2857	90.8899	91.3217		79.1657	6.89396			58.0249	59.3888	62.9571		60.1236	0.84896			60.5685	61.216	66.0236		62.6027	0.9934
78		51.6081	51.5163	47.5032		50.2092	0.781309			91.6647	98.4737	94.8701		95.0028	1.13547			51.7667	59.5812	69.4124		60.2535	2.94733			69.931	87.4593	98.2911		85.2272	4.7704			52.2965	59.6555	47.0809		53.0109	2.10589			68.131	74.9126	83.1351		75.3929	2.50452
79		44.8576	54.9158	54.6599		51.4778	1.91156			86.9242	105.229	89.8061		93.9864	3.28079			59.2047	54.9397	65.495		59.8798	1.76997			63.2316	83.0328	104.581		83.615	6.89355			70.3002	71.3908	65.5416		69.0775	1.03679			68.9133	63.5818	62.929		65.1414	1.0943
80		50.7643	57.8518	55.6051		54.7404	1.20734			95.6152	113.89	90.2665		99.9237	4.12895			48.1269	65.979	72.024		62.0433	4.14173			64.9454	88.3446	95.0614		82.7838	5.26978			50.1142	61.5225	63.3263		58.321	2.3881			61.6116	65.823	68.208		65.2142	1.11336
81		35.2381	34.5185	55.2		41.6522	3.91275			95.2766	95.7023	83.5912		91.5234	2.29091			49.8677	63.3446	72.2105		61.8076	3.75015			63.5432	86.242	97.4412		82.4088	5.75702			66.2084	68.7237	52.6191		62.5171	2.88788			66.3056	64.7024	66.0236		65.6772	0.285294
82		47.389	36.2183	54.5249		46.0441	3.0757			87.94	109.559	95.7909		97.7634	3.64792			46.3861	60.4594	74.8221		60.5558	4.73942			61.0503	82.3688	94.3814		79.2669	5.62689			47.6591	59.6555	62.0341		56.4496	2.56835			66.0448	69.3095	72.759		69.3711	1.11917
83		47.7266	45.9534	58.4408		50.7069	2.25205			93.6964	95.8755	94.4098		94.6606	0.370326			48.1269	58.3268	81.7242		62.726	5.74175			60.7387	90.1152	98.1211		82.9917	6.56099			58.2977	50.0539	66.4646		58.2721	2.73514			70.7388	60.5934	69.8464		67.0595	1.87252
84		45.0264	49.3529	57.6306		50.67	2.13483			92.1162	97.7808	86.8138		92.2369	1.82817			50.8172	73.6312	75.1952		66.5479	4.54852			64.9454	84.9141	90.8117		80.2237	4.51868			60.2072	67.6568	65.9108		64.5916	1.2987			59.0039	60.8425	58.196		59.3474	0.452093
85		43.845	51.0527	64.9224		53.2734	3.5709			101.033	109.386	86.8138		99.0776	3.80415			50.659	66.7317	63.0699		60.1535	2.80796			59.8039	85.4674	93.1915		79.4876	5.8262			64.8445	53.7878	53.1729		57.2684	2.18943			61.8724	62.3366	64.9314		63.0468	0.549499
86		47.389	47.1896	47.6382		47.4056	0.0749249			89.6331	94.1434	83.8214		89.1993	1.72488			36.2578	65.1009	66.4277		55.9288	5.68284			60.2713	83.1435	96.9312		80.1153	6.1722			54.2059	75.9249	57.6035		62.5781	3.89427			62.6547	70.8036	56.3756		63.278	2.41139
87		37.7695	40.8541	59.7911		46.1382	3.97463			82.6351	102.804	81.2894		88.9095	4.01725			41.3219	70.1187	68.4797		59.9734	5.39115			55.4415	90.2259	102.541		82.736	8.1422			58.0249	59.1221	52.2499		56.4656	1.23064			59.7862	62.3366	64.0212		62.048	0.710727
88		48.5704	44.4081	53.8497		48.9427	1.57726			95.2766	107.654	88.6552		97.1952	3.21452			53.5075	54.8143	66.4277		58.2498	2.37077			60.8945	88.4553	91.8316		80.3938	5.65702			64.8445	63.1227	56.6805		61.5492	1.43449			60.5685	78.15	59.8343		66.1843	3.45637
89		45.8702	50.7437	58.8459		51.8199	2.18482			86.1341	101.765	99.2436		95.7141	2.79726			50.0259	54.1871	79.8588		61.3573	5.38577			64.3222	91.6645	113.42		89.8022	8.20059			53.9332	68.9904	52.4345		58.4527	3.05221			53.7884	67.4417	58.7421		59.9907	2.30393
90		42.1574	44.2536	59.386		48.599	3.13348			89.6331	105.402	86.5836		93.8729	3.36678			49.8677	62.2156	73.7029		61.9287	3.97339			68.6846	98.5257	93.3615		86.8573	5.31613			65.6628	57.2551	47.8193		56.9124	2.97557			67.6095	67.0682	66.2056		66.9611	0.236007
[truncated: 10 more columns]

## Sheet: Figure 4a
		Ub4(K11)-Ub-CP8-35				Average	Standard Error			Ub4(K11)-Ub-CP8-35				Average	Standard Error			Ub4(K11)-Ub-CP8-35				Average	Standard Error			Ub4(K11)-Ub-CP8-35				Average	Standard Error			Ub4(K11)-Ub-CP8-35				Average	Standard Error			Ub4(K11)-Ub-CP8-35					Average	Standard Error
		WT 1	WT 2	WT 3		WT	WT			Rpn1 1	Rpn1 2	Rpn1 3		Rpn1	Rpn1			Rpn10 1	Rpn10 2	Rpn10 3		Rpn10	Rpn10			Rpn13 1	Rpn13 2	Rpn13 3		Rpn13	Rpn13			TM 1	TM 2	TM 3		TM	TM			No Prot 1	No Prot 2	No Prot 3	No Prot 4		No Prot	No Prot
0		109.439	79.9724	66.2171		85.2097	7.36066			108.088	95.8026	103.237		102.376	2.06254			100.046	100.761	59.3273		86.7116	7.90606			99.8099	87.6464	98.3886		95.2816	2.21679			60.1967	90.9495	99.4114		83.5192	6.87876			96.9618	95.9141	96.6585	94.8763		96.1027	0.232135
1		97.7084	117.853	105.376		106.979	3.38926			94.2705	101.026	102.283		99.193	1.43638			109.235	99.0723	116.033		108.114	2.84533			88.8224	98.122	96.3479		94.4308	1.64577			105.562	112.03	93.8964		103.829	3.06338			98.7353	82.9974	108.007	97.4925		96.808	2.58331
2		93.016	101.739	105.376		100.044	2.11734			101.807	112.297	108.805		107.636	1.78054			117.562	102.309	104.337		108.069	2.76114			83.7387	93.9922	104.766		94.1656	3.50488			105.943	96.1293	108.235		103.436	2.14353			98.7353	97.7593	118.467	90.7097		101.418	2.97881
3		85.9774	85.9853	100.3		90.7542	2.75561			91.0731	97.0397	100.533		96.2153	1.59452			93.4419	96.6799	104.781		98.3009	1.94693			91.9383	92.3806	103.108		95.8089	2.1083			98.509	95.6475	95.9449		96.7004	0.524428			99.9176	104.115	121.131	101.95		106.778	2.43022
4		88.0228	106.309	99.9373		98.0896	3.09399			90.0454	98.8266	101.806		96.8925	2.038			95.4519	104.42	104.041		101.304	1.6906			68.6514	100.741	101.705		90.3657	6.27043			101.368	94.202	106.66		100.743	2.0841			99.2673	100.015	122.414	101.562		105.815	2.7769
5		88.8049	98.7326	113.081		100.206	4.06831			105.004	100.064	97.6698		100.913	1.24676			99.7592	95.9763	92.9364		96.2239	1.13938			79.4749	92.7835	88.185		86.8145	2.25311			99.8433	101.55	93.7389		98.3774	1.36891			97.1391	86.8929	111.263	99.2367		98.633	2.49979
6		89.3463	96.0869	106.373		97.2688	2.85825			96.0975	103.225	101.965		100.429	1.26793			97.462	105.968	93.3806		98.9369	2.14069			81.1148	98.122	101.322		93.5196	3.62047			105.943	94.9247	93.7389		98.2021	2.24325			101.987	108.626	113.928	98.0739		105.653	1.75707
7		96.4451	89.3525	106.826		97.5413	2.92946			100.323	95.3903	80.8086		92.1738	3.38228			99.0413	104.702	105.521		103.088	1.17616			73.0792	102.755	98.3886		91.4077	5.34082			95.6499	101.911	108.235		101.932	2.09759			104.765	97.1442	117.678	100.012		104.9	2.26995
8		81.1646	104.505	109.093		98.254	4.99218			95.4124	95.8026	104.828		98.681	1.77566			106.364	99.9167	98.2665		101.516	1.42627			67.9954	94.798	97.4958		86.7631	5.43638			100.415	96.7316	96.8903		98.0123	0.694115			101.396	98.7844	114.322	95.3608		102.466	2.07041
9		96.0841	108.113	109.636		104.611	2.47458			103.292	100.201	95.9201		99.8042	1.23391			96.457	110.331	93.3806		100.056	3.01002			73.8991	97.1147	96.4754		89.1631	4.40761			111.089	103.116	91.6905		101.965	3.25014			99.1491	109.856	125.769	105.438		110.053	2.84032
10		83.6312	95.7261	92.7763		90.7112	2.10213			93.6995	96.4899	97.3517		95.847	0.636359			103.061	99.6352	95.0092		99.2353	1.34699			69.9633	98.4242	112.036		93.4744	7.15619			104.799	109.26	103.823		105.961	0.966101			100.45	105.755	115.901	103.306		106.353	1.68113
11		92.0535	104.505	108.458		101.672	2.85377			100.665	94.0157	100.533		98.4047	1.26716			105.071	95.4133	102.116		100.867	1.64957			71.9312	100.64	93.797		88.7895	4.99841			97.5559	101.43	94.9994		97.995	1.07917			104.47	114.571	131.394	95.3608		111.449	3.85979
12		87.3009	102.581	110.905		100.262	3.99062			93.9279	108.311	99.1014		100.447	2.4284			95.8827	93.0209	105.669		98.191	2.21088			78.6549	105.676	96.9856		93.7723	4.59813			88.788	95.527	101.933		95.4158	2.191			99.622	97.1442	120.638	108.151		106.389	2.65124
13		88.7447	98.011	102.838		96.5312	2.38741			95.7549	97.0397	98.9424		97.2457	0.534557			99.0413	106.672	107.298		104.337	1.5323			73.5712	98.0213	98.5161		90.0362	4.75376			98.509	103.598	88.6966		96.9345	2.5248			100.568	118.467	117.085	101.465		109.396	2.42487
14		92.4746	100.536	102.566		98.5257	1.77926			108.43	102.4	88.1257		99.6521	3.47583			105.646	103.013	104.485		104.381	0.439849			84.3946	98.9278	99.1539		94.1588	2.81891			114.711	101.189	103.193		106.364	2.43249			101.514	105.755	118.171	104.566		107.502	1.83346
15		86.8798	108.834	102.203		99.3058	3.75346			105.004	106.936	99.4196		103.787	1.30116			98.7541	103.857	104.189		102.267	1.01549			74.2271	102.957	97.3682		91.5174	5.07744			104.418	104.562	95.6297		101.536	1.70528			97.8485	79.3069	119.848	96.7173		98.4303	4.1526
16		88.6244	98.492	91.9605		93.0256	1.67311			103.748	103.775	107.055		104.859	0.63381			96.7441	95.2726	98.2665		96.7611	0.499			79.3109	100.338	100.429		93.3594	4.05548			110.327	96.8521	90.745		99.308	3.33973			100.863	97.7593	127.644	107.182		108.362	3.35982
17		82.0069	93.2007	94.4079		89.8718	2.27932			101.236	108.586	101.01		103.611	1.43665			110.527	97.665	104.189		104.127	2.14378			78.1629	103.259	90.0982		90.5067	4.18435			101.749	100.707	104.296		102.251	0.615468			100.331	99.6045	116.789	103.597		105.081	1.99916
18		86.3383	97.6502	102.838		95.6089	2.81237			97.8104	101.163	100.056		99.6765	0.56944			101.626	98.9316	101.08		100.546	0.474729			75.867	100.741	99.9191		92.1757	4.70989			107.277	98.659	100.042		101.993	1.54279			106.539	103.295	122.612	101.95		108.599	2.38459
19		80.924	92.84	93.7734		89.1791	2.38812			102.721	93.6034	104.51		100.278	1.94971			113.542	90.7693	102.708		102.34	3.797			77.507	107.49	95.9653		93.6539	5.04145			105.943	102.755	101.933		103.543	0.706072			95.3656	101.45	114.026	106.116		104.24	1.96762
20		90.1284	91.1564	104.198		95.1608	2.61434			100.094	104.05	95.2838		99.8093	1.4633			108.374	107.375	94.7131		103.487	2.53838			78.3269	100.137	107.572		95.3451	5.0666			87.8349	111.428	107.448		102.237	4.21006			100.982	101.245	116.296	98.3646		104.222	2.03845
21		82.6085	87.9094	99.756		90.0913	2.92651			99.5233	104.325	98.9424		100.93	0.984694			100.764	92.458	111.74		101.654	3.22387			80.9508	104.166	106.041		97.0525	4.65868			96.0311	96.6112	102.878		98.5067	1.26556			100.036	95.094	114.816	97.7832		101.932	2.20585
22		84.5937	100.536	102.838		95.9894	3.31193			106.375	93.7408	97.3517		99.1558	2.16909			106.507	97.1021	103.893		102.501	1.6182			78.8189	99.5322	107.699		95.3501	4.96249			111.089	97.4544	89.7996		99.4477	3.59461			96.7844	104.32	128.828	90.0314		104.991	4.23234
23		85.6164	91.7576	107.461		94.945	3.75522			104.091	106.661	97.0336		102.595	1.6617			105.789	89.2212	104.041		99.6838	3.0343			81.7708	97.014	109.23		96.0049	4.58578			98.8902	97.2135	101.46		99.1878	0.712918			103.346	98.7844	110.77	100.206		103.277	1.33669
24		81.285	93.4412	104.198		92.9746	3.82116			96.0975	104.737	100.215		100.35	1.44044			88.1296	93.0209	100.339		93.8299	2.0483			71.4393	102.151	97.2407		90.277	5.49922			116.807	112.392	103.036		110.745	2.34402			103.819	108.216	126.756	107.861		111.663	2.56446
25		87.4212	103.182	103.926		98.1763	3.10721			102.721	103.088	89.5573		98.4552	2.56931			88.2732	100.057	101.672		96.6675	2.43811			86.1985	96.4096	104.766		95.7913	3.09969			113.567	107.212	104.926		108.568	1.49241			102.933	106.165	119.355	106.504		108.739	1.81449
26		84.7742	99.5744	95.0425		93.1303	2.5277			114.368	97.7269	99.5787		103.891	3.04012			84.2531	103.998	107.89		98.7137	4.22453			79.1469	92.3806	113.694		95.0738	5.81009			94.3156	95.6475	105.399		98.4541	2.01711			106.657	101.04	113.632	113.577		108.726	1.52043
27		86.6993	78.7699	103.382		89.617	4.18758			98.4955	104.05	99.5787		100.708	0.98143			93.4419	100.48	109.075		100.999	2.60977			79.1469	102.352	100.939		94.1463	4.33635			106.324	110.344	95.4721		104.047	2.5643			102.933	91.8135	121.723	101.175		104.411	3.13275
28		86.8196	84.4219	88.4253		86.5556	0.671567			103.063	107.761	93.5341		101.453	2.4163			96.8877	97.3836	105.521		99.9309	1.61594			70.9473	104.266	107.572		94.2618	6.75283			101.749	101.189	104.139		102.359	0.522173			98.3806	121.747	121.131	103.888		111.287	2.98488
29		83.1499	90.6753	90.5102		88.1118	1.43264			104.662	99.5138	96.5564		100.244	1.36726			99.472	107.516	101.228		102.739	1.40985			83.5747	106.784	116.627		102.329	5.65696			101.94	105.405	100.199		102.515	0.883321			103.701	96.1191	130.111	104.178		108.527	3.71382
30		92.8355	95.6059	89.2411		92.5608	1.06375			108.773	103.362	105.305		105.813	0.913571			86.2631	91.0507	99.0068		92.1069	2.14571			85.3786	98.122	101.322		94.9409	2.81146			105.18	109.019	105.714		106.638	0.693059			100.331	118.672	121.329	102.434		110.692	2.70936
31		81.5858	107.271	97.3086		95.3884	4.31658			100.323	103.225	98.9424		100.83	0.728649			104.21	98.7909	94.7131		99.238	1.58807			65.8635	100.338	109.995		92.0655	7.73322			107.277	99.6227	99.569		102.156	1.47826			104.883	108.626	118.171	108.345		110.006	1.42573
32		80.6232	85.5043	100.209		88.7789	3.39846			105.461	102.95	90.8299		99.7471	2.60797			101.626	100.902	105.077		102.535	0.743739			76.359	101.547	102.47		93.4586	4.93861			94.3156	102.996	99.569		98.9601	1.45731			104.943	113.136	111.165	101.078		107.58	1.39162
33		81.4053	94.7641	108.005		94.7247	4.43326			104.205	98.1393	102.124		101.489	1.02742			101.195	92.0358	97.8223		97.0177	1.54408			74.0631	99.7336	100.047		91.2811	4.97068			106.133	102.032	104.454		104.206	0.687284			102.814	103.91	116.592	99.4305		105.687	1.87901
34		78.1567	103.302	105.104		95.521	5.02165			106.032	106.524	99.5787		104.045	1.29189			93.0112	93.0209	107.15		97.7273	2.72007			72.4232	110.914	101.832		95.0566	6.70674			111.661	113.355	102.405		109.141	1.9647			107.544	103.705	113.04	101.465		106.438	1.26655
35		87.4212	87.6689	87.0656		87.3852	0.101077			93.6995	103.088	97.6698		98.1523	1.57087			100.19	96.3985	100.783		99.1239	0.792973			66.1915	104.166	108.337		92.8981	7.7408			99.2714	104.562	101.302		101.712	0.88959			97.7303	108.011	120.835	105.051		107.907	2.41038
36		80.3224	88.0297	101.388		89.9132	3.55273			104.433	113.809	103.237		107.16	1.92973			101.338	102.591	101.376		101.768	0.237465			70.4553	98.7263	104.383		91.1883	6.0589			109.183	101.43	100.042		103.551	1.64208			95.9568	100.835	127.546	99.4305		105.942	3.63692
37		81.4053	92.84	97.2179		90.4877	2.72152			107.631	104.462	98.6242		103.572	1.52291			93.4419	94.1468	93.0844		93.5577	0.180184			78.6549	90.1646	102.342		90.3873	3.94845			111.089	100.225	108.078		106.464	1.86966			110.854	102.27	127.348	104.275		111.187	2.84525
38		76.5324	92.7197	105.376		91.5427	4.81927			101.693	107.349	109.282		106.108	1.31457			103.923	89.7842	101.08		98.2622	2.49285			83.0827	99.6329	95.2		92.6385	2.85575			94.6968	100.948	95.9449		97.1965	1.1027			102.046	104.73	124.092	100.109		107.744	2.76548
39		78.9989	101.017	90.6008		90.2057	3.67153			112.198	102.263	96.0791		103.513	2.7107			98.467	97.665	101.524		99.2186	0.678732			72.2592	100.137	98.6437		90.3465	5.22727			106.133	101.43	115.799		107.787	2.44198			97.0209	102.68	127.842	106.892		108.609	3.36118
40		77.4348	96.0869	92.2324		88.5847	3.28219			98.6097	102.675	99.2605		100.182	0.727909			109.666	104.561	100.932		105.053	1.46263			72.0952	102.554	103.873		92.8407	5.99274			98.3184	103.839	107.605		103.254	1.55696			107.78	95.9141	117.48	104.566		106.435	2.22668
41		85.4359	95.2451	102.657		94.4459	2.87938			103.063	105.974	100.692		103.243	0.881854			100.621	107.516	103.745		103.96	1.15094			77.671	99.23	98.8988		91.9332	4.11754			91.6471	107.694	123.992		107.778	5.39094			100.154	114.776	119.454	94.4887		107.218	2.95374
42		84.1726	100.416	102.385		95.6578	3.3317			101.465	110.647	101.806		104.639	1.73537			96.7441	92.5988	97.6742		95.6724	0.900717			80.7868	110.411	100.047		97.0814	5.01096			101.94	99.0204	104.296		101.752	0.88095			99.5629	100.63	114.914	105.147		105.064	1.74978
43		83.2101	94.283	100.934		92.8092	2.98454			98.4955	101.713	89.7164		96.6417	2.06982			94.4469	94.0061	106.706		98.3862	2.40276			80.7868	106.18	101.705		96.2239	4.51829			112.423	97.9363	92.4783		100.946	3.43585			99.3856	111.496	124.289	98.0739		108.311	3.06155
44		89.5268	90.5551	87.4282		89.17	0.531219			101.579	99.1015	106.26		102.313	1.21171			99.7592	93.1617	103.745		98.8885	1.78164			78.3269	102.554	109.102		96.6611	5.40397			114.52	112.392	93.2662		106.726	3.90167			111.505	106.985	123.006	107.473		112.242	1.86407
45		87.1806	92.1184	101.206		93.5018	2.3715			105.575	99.9262	108.168		104.557	1.40482			95.1648	93.8653	101.672		96.9006	1.39424			78.6549	108.295	107.954		98.3016	5.67179			100.224	110.464	104.454		105.047	1.71521			102.755	102.27	113.73	100.012		104.692	1.53577
46		92.2941	90.3146	102.747		95.1187	2.22679			109.23	102.263	91.4662		100.986	2.98341			100.764	100.902	109.371		103.679	1.64326			78.8189	101.345	106.807		95.6569	4.9452			104.418	105.646	112.962		107.675	1.53991			104.292	106.165	108.895	101.562		105.229	0.772422
47		79.3599	77.5673	94.3173		83.7481	3.06564			100.437	88.6551	102.442		97.1779	2.48292			92.0061	93.3024	100.783		95.364	1.57931			83.2467	105.576	105.148		97.9903	4.25671			134.915	103.718	108.078		115.57	5.63142			108.135	89.5582	115.408	101.465		103.642	2.74512
48		84.6539	96.5679	96.3115		92.5111	2.26859			108.43	101.851	92.4206		100.9	2.68232			102.2	94.7097	99.0068		98.6388	1.25288			75.5391	103.158	99.7916		92.8297	5.02281			111.28	119.017	87.2785		105.858	5.5164			104.588	117.032	128.236	103.403		113.315	2.9257
49		85.7367	96.0869	100.3		94.0412	2.498			103.52	98.964	112.622		105.035	2.31803			106.364	89.362	94.1209		96.6155	2.92368			74.7191	103.36	100.047		92.7085	5.22237			110.136	102.152	111.229		107.839	1.65173			104.824	89.7633	118.566	104.566		104.43	2.94075
50		80.9842	98.1313	92.0511		90.3889	2.89786			104.548	102.125	94.1703		100.281	1.80964			100.764	94.8504	110.555		102.057	2.64393			76.031	97.8198	106.041		93.2974	5.16928			121.382	93.8406	109.496		108.24	4.60455			96.0159	99.1945	112.941	106.795		103.736	1.90564
51		88.5642	91.6374	97.3086		92.5034	1.47868			94.9556	115.871	91.7843		100.87	4.3624			100.764	111.316	93.6767		101.919	2.9587			83.5747	101.043	94.6898		93.1025	2.94723			106.324	118.174	98.9387		107.812	3.2345			101.041	88.3281	138.006	110.089		109.366	5.26914
52		84.8344	93.9223	109.274		96.0101	4.11759			100.094	103.912	100.692		101.566	0.684547			105.789	99.3538	99.599		101.581	1.21561			76.195	102.352	99.1539		92.5671	4.75619			106.896	103.718	106.502		105.705	0.577343			97.9668	108.831	126.559	105.632		109.747	3.02484
53		80.2021	91.3969	92.3231		87.974	2.24886			101.008	96.6273	91.7843		96.4731	1.53788			107.943	97.1021	91.9		98.9817	2.72832			72.0952	99.1292	108.21		93.1447	6.26207			91.4565	109.982	107.132		102.857	3.32517			106.893	113.751	110.572	106.795		109.503	0.833382
54		80.924	87.0676	104.47		90.8204	4.07105			105.004	102.813	98.6242		102.147	1.08058			91.1447	88.6583	103.597		94.4665	2.66799			71.9312	94.2944	105.276		90.5005	5.66435			96.2217	102.875	111.859		103.652	2.61593			109.849	99.6045	112.743	104.566		106.691	1.45302
55		87.3009	93.802	98.3057		93.1362	1.84418			90.9589	102.263	107.85		100.357	2.86846			97.1748	96.5392	103.893		99.2022	1.35815			77.343	106.079	101.577		94.9999	5.15204			97.1747	105.043	111.387		104.535	2.37322			104.174	99.6045	119.158	99.0429		105.495	2.3485
56		83.1499	96.2072	98.9402		92.7658	2.81299			104.89	100.339	102.283		102.504	0.761296			106.794	101.465	98.8587		102.373	1.34832			78.8189	100.539	109.23		96.1961	5.22127			91.0753	96.4907	111.544		99.7034	3.53533			105.002	105.755	115.309	105.729		107.949	1.22984
57		86.218	94.4033	102.203		94.2749	2.6645			106.261	104.462	88.4439		99.7222	3.26953			104.641	91.7544	101.968		99.4543	2.26699			75.7031	101.849	96.7305		91.4275	4.61871			103.846	103.357	105.714		104.306	0.414679			98.4397	117.237	119.651	113.19		112.129	2.37695
58		82.3678	107.752	107.461		99.1935	4.8574			94.8414	103.5	109.918		102.753	2.52201			95.5955	98.2279	89.9752		94.5996	1.40518			85.0506	100.137	102.215		95.8007	3.12256			109.183	105.646	106.029		106.953	0.647007			107.898	114.571	130.013	105.051		114.383	2.78936
59		80.6834	88.2702	98.5776		89.1771	2.99385			103.177	102.95	86.535		97.5542	3.18118			97.8927	90.6285	99.3029		95.9414	1.55159			75.3751	100.338	98.006		91.2397	4.59618			108.802	113.235	102.72		108.252	1.75957			107.603	104.32	112.151	103.209		106.821	1.00335
60		79.1192	106.67	96.4928		94.0939	4.64365			103.177	99.1015	102.919		101.733	0.760774			102.344	95.8355	109.075		102.418	2.20663			84.5586	99.7336	107.699		97.3305	3.91868			101.178	102.875	113.75		105.934	2.27395			98.9718	104.935	124.487	100.496		107.222	2.94602
61		82.9694	101.138	96.1302		93.4124	3.12803			97.2394	101.301	100.056		99.532	0.693566			94.8776	88.6583	96.934		93.49	1.43627			76.031	95.4024	102.853		91.4287	4.6151			110.136	113.476	101.617		108.41	2.03826			109.081	108.626	121.526	112.512		112.936	1.4959
62		87.7822	92.5994	94.4079		91.5965	1.14162			100.437	103.912	96.0791		100.143	1.30828			100.477	93.0209	100.487		97.9951	1.43592			83.2467	94.4958	98.3886		92.0437	2.62105			108.421	105.766	106.345		106.844	0.465286			109.317	101.655	121.822	106.892		109.921	2.13848
63		85.5563	94.6438	94.136		91.4454	1.70214			98.2671	98.0019	96.8745		97.7145	0.246487			102.631	91.6136	110.999		101.748	3.241			81.2788	94.1937	112.801		96.0912	5.2822			105.562	108.778	104.454		106.264	0.748697			103.878	108.011	107.217	104.76		105.967	0.490726
64		77.4949	86.9473	97.9431		87.4618	3.41126			104.548	110.647	98.9424		104.712	1.95142			104.066	102.028	104.781		103.625	0.476254			81.1148	107.389	100.047		96.1834	4.51878			113.948	102.393	106.187		107.51	1.96331			99.0309	100.63	118.072	105.535		105.817	2.15653
65		83.8718	88.0297	97.1273		89.6763	2.25981			99.1807	102.4	105.305		102.295	1.02119			111.245	87.6732	99.3029		99.4071	3.92877			93.7422	107.187	104.128		101.686	2.34915			101.94	105.043	100.357		102.447	0.79469			109.14	110.266	121.526	105.923		111.714	1.6989
66		83.571	95.8464	97.2179		92.2118	2.50483			99.0665	100.751	92.7387		97.5187	1.40813			85.1146	91.0507	109.519		95.228	4.24238			76.687	96.6111	108.975		94.091	5.43025			102.702	109.139	103.036		104.959	1.20798			106.066	111.496	121.427	105.535		111.131	1.84346
67		80.2021	97.7705	91.1447		89.7058	2.95738			101.807	100.751	96.5564		99.7048	0.925761			97.0313	112.301	92.1961		100.509	3.49801			73.4072	107.288	103.108		94.601	6.15768			101.749	108.778	112.647		107.725	1.84159			105.711	106.78	112.349	102.24		106.77	1.04841
68		89.8276	78.6496	101.025		89.8341	3.72925			105.69	116.146	100.215		107.35	2.69802			103.205	99.776	105.225		102.735	0.918263			91.6103	100.842	104.511		98.9875	2.21569			120.81	106.248	104.454		110.504	2.99014			108.076	96.3241	118.467	97.5894		105.114	2.58584
69		81.2248	98.1313	89.3318		89.5626	2.81853			102.835	113.671	96.0791		104.195	2.95822			104.641	107.798	104.189		105.542	0.65537			87.3465	98.0213	105.531		96.9663	3.04603			115.092	100.827	106.029		107.316	2.40628			106.775	122.567	107.612	105.051		110.501	2.02863
70		84.2328	74.2001	97.0367		85.1565	3.81543			106.717	118.62	98.7833		108.04	3.32804			91.0011	99.0723	111.592		100.555	3.45835			71.7672	93.5893	107.317		90.8911	5.97589			94.5062	107.694	109.969		104.056	2.78278			104.588	108.831	113.73	110.864		109.503	0.96105
71		81.1045	81.656	97.4899		86.7501	3.10166			106.603	108.036	96.0791		103.573	2.17634			102.2	96.6799	102.116		100.332	1.05434			84.0666	106.684	105.148		98.6329	4.21271			102.512	112.151	106.502		107.055	1.61439			95.8977	124.618	123.302	92.7446		109.141	4.2922
72		78.6981	94.283	105.104		92.6951	4.42481			105.119	97.7269	94.3294		99.0583	1.83882			112.25	94.2875	106.114		104.217	3.04342			96.694	104.77	102.087		101.184	1.37103			114.52	113.837	96.26		108.206	3.45032			102.341	110.266	128.335	105.535		111.619	2.90239
73		82.3077	87.7891	111.903		93.9998	5.24821			102.035	102.538	93.8522		99.4751	1.62536			100.19	96.9614	99.4509		98.8674	0.563837			88.9864	93.7907	102.47		95.0824	2.27799			112.423	104.08	102.405		106.303	1.78877			110.854	117.442	126.756	110.767		116.455	1.88638
74		87.9025	83.5801	96.3115		89.2647	2.15802			98.153	99.2389	91.4662		96.286	1.40309			96.8877	101.887	108.927		102.567	2.01608			76.523	97.3162	100.557		91.4653	4.34716			114.329	104.803	105.084		108.072	1.80699			108.785	103.295	113.829	96.0391		105.487	1.90687
75		73.7651	91.9982	108.549		91.4373	5.79953			111.97	111.06	101.647		108.225	1.90522			104.497	98.6501	99.4509		100.866	1.05666			93.0862	96.8125	100.939		96.9461	1.30945			120.048	109.862	95.9449		108.618	4.03316			108.49	103.91	122.019	103.113		109.383	2.1878
76		83.9921	89.8335	99.5747		91.1335	2.62407			107.631	111.885	105.623		108.38	1.06569			102.2	89.2212	105.965		99.1289	2.92814			83.0827	92.2798	106.424		93.9288	3.91922			104.037	101.671	100.987		102.231	0.533421			111.564	108.011	116	101.272		109.211	1.55524
77		86.2782	93.9223	94.4079		91.5361	1.52			98.4955	117.383	92.5796		102.819	4.31815			103.061	90.6285	93.8247		95.8382	2.15212			86.8545	93.5893	112.163		97.5357	4.36928			111.089	97.9363	103.666		104.23	2.1982			99.5038	103.5	121.625	109.605		108.558	2.41263
78		84.2929	93.321	102.929		93.5142	3.10645			111.171	107.349	94.1703		104.23	2.973			101.195	96.8206	105.225		101.08	1.40115			74.2271	96.6111	98.5161		89.7848	4.50232			108.992	107.453	109.653		108.7	0.376419			103.406	107.396	113.533	105.535		107.467	1.09
79		92.2339	101.739	101.841		98.6046	1.83913			96.6685	102.813	102.283		100.588	1.13491			97.0313	104.842	101.228		101.034	1.30304			96.2021	97.6184	109.868		101.229	2.5048			101.749	111.789	109.653		107.731	1.76298			110.322	129.948	120.638	103.403		116.078	2.91176
80		80.2021	84.3017	101.932		88.8118	3.84849			102.492	109.135	95.2838		102.304	2.30925			109.953	98.9316	99.7471		102.877	2.04711			84.2306	99.3307	107.317		96.9593	3.9081			106.324	105.525	114.696		108.848	1.69324			105.12	110.061	123.796	106.988		111.491	2.11303
81		84.8344	93.321	107.914		95.3565	3.89125			110.942	98.964	99.4196		103.109	2.26267			104.497	95.1319	93.3806		97.6699	1.99236			71.6033	100.539	113.184		95.1088	7.10519			115.854	107.694	97.2054		106.918	3.11622			103.878	113.136	125.473	107.376		112.466	2.3686
82		81.5858	90.4348	106.011		92.677	4.12194			108.773	114.771	83.8309		102.458	5.46939			108.948	93.7246	103.597		102.09	2.57425			78.9829	95.3016	107.572		93.9521	4.78072			114.901	112.03	101.933		109.621	2.27057			102.164	102.68	116.395	107.957		107.299	1.65119
83		73.5244	90.5551	95.3144		86.4646	3.8188			105.918	107.898	92.1024		101.973	2.86842			96.7441	103.294	107.742		102.594	1.84414			79.1469	100.539	100.302		93.3294	4.09432			112.614	122.028	106.345		113.662	2.63146			103.878	117.237	128.335	109.314		114.691	2.65544
84		87.1806	96.4477	96.1302		93.2528	1.75371			102.835	112.297	100.215		105.116	2.11856			114.404	104.42	107.15		108.658	1.71995			83.0827	87.1428	98.006		89.4105	2.57192			112.614	105.043	97.8357		105.164	2.4633			99.9176	93.6588	119.75	106.116		104.861	2.78829
85		86.7594	93.4412	94.2266		91.4758	1.36777			100.665	104.05	104.828		103.181	0.737732			104.784	102.45	103.152		103.462	0.399218			76.359	100.842	106.041		94.414	5.28357			108.23	107.332	102.878		106.147	0.955406			108.667	105.55	126.263	103.113		110.898	2.62307
86		86.218	92.7197	108.277		95.7381	3.7783			104.091	110.098	104.192		106.127	1.14643			93.8726	98.3687	103.597		98.6126	1.62219			86.8545	96.8125	113.184		98.9503	4.43139			94.125	102.152	98.1508		98.1427	1.3379			108.076	102.475	115.013	106.601		108.041	1.30438
87		84.8945	93.5615	105.467		94.6409	3.44283			103.063	102.813	91.4662		99.114	2.20814			109.953	104.279	101.672		105.301	1.41138			92.9222	107.691	108.465		103.026	2.91954			101.94	102.634	103.981		102.852	0.345912			108.194	106.165	118.763	105.438		109.64	1.54818
88		82.6085	89.2322	112.265		94.7019	5.18885			105.119	99.1015	87.4894		97.2365	2.98711			105.215	103.013	104.929		104.386	0.399163			87.6745	98.8271	108.21		98.237	3.42674			113.376	106.73	104.926		108.344	1.48345			100.627	102.885	127.743	105.826		109.27	3.12445
89		86.218	90.9158	101.75		92.9614	2.6552			104.433	109.273	102.601		105.436	1.14902			92.4369	100.057	102.412		98.3021	1.73804			68.4874	96.4096	100.557		88.4846	5.81394			104.418	109.139	94.3692		102.642	2.51448			108.608	97.5543	118.862	108.539		108.391	2.17533
90		78.1567	90.4348	108.639		92.4103	5.11234			102.835	105.699	95.4429		101.326	1.76403			104.066	98.5094	101.82		101.465	0.931808			83.9027	101.849	105.276		97.0092	3.8264			113.186	112.271	101.145		108.867	2.23451			102.282	114.982	119.75	108.636		111.412	1.90022

[truncated: 19 more sheets: Figure 4b, Figure 4c, Figure 5a, Figure 5b, Figure 5c, Figure 6a, Figure 6b, Figure 6c, Figure 7a, Figure 7b, Figure 8a, Figure 8b, Supplementary Figure 2b, Supplementary Figure 3, Supplementary Figure 4, Supplementary Figure 7, Supplementary Figure 8, Supplementary Figure 9, Supplementary Figure 10]
